# Supplementary material for: Deletion of the Notch ligand Jagged1 during cochlear maturation leads to inner hair cell defects and hearing loss
Source: Cell Death Dis. 2022 Nov 18;13(11):971. doi: 10.1038/s41419-022-05380-w (PMC9674855; doi:10.1038/s41419-022-05380-w)
Supplement: Supplementary file 8 — Dataset 1 [file 41419_2022_5380_MOESM8_ESM.xlsx]

## Sheet: Sheet1
Normalized counts of control (cr; Sox2+/+) and mutant (mut; Sox2CreEr-Jag1fl/fl)
	145-ctr	151-ctr	152-ctr	156-ctr	161-cr	163-ctr	146-mut	147-mut	148-mut	150-mut	154-mut	159-mut
0610005C13Rik	20.8126	22.761	14.3278	23.8367	28.2724	19.6386	22.9205	22.7906	19.4241	24.4188	19.544	18.7341
0610007P14Rik	1005.63	1088.73	1266.99	1020.44	1135.61	1017.28	1024.74	865.054	987.715	1202.63	1182.88	1024.13
0610009B22Rik	550.588	595.58	717.412	514.193	645.553	597.014	544.361	538.057	605.06	727.477	615.172	603.952
0610009E02Rik	18.9205	15.174	13.3044	22.7017	21.2043	11.7832	17.1903	21.7998	14.5681	17.2967	18.6134	17.842
0610009L18Rik	61.4917	61.6444	72.6623	55.6191	58.9008	66.7713	75.4465	47.5631	49.5314	83.431	48.3948	53.5261
0610009O20Rik	1832.45	2026.68	2059.11	2024.99	1997.92	1960.92	1935.82	1897.57	1949.21	2082.72	2194.52	1935.86
0610010F05Rik	985.76	872.505	747.091	874.014	1061.39	1008.44	1294.05	1138.54	1162.53	952.334	1051.66	1017.89
0610010K14Rik	57.7076	42.6769	25.5853	51.0787	47.1207	27.4941	44.8859	58.463	52.445	50.8725	40.9494	47.2814
0610011F06Rik	994.274	1186.42	1270.06	1015.9	1093.2	1117.44	982.715	793.709	988.686	1297.25	1035.83	1073.2
0610012D04Rik	2.83808	2.84513	1.02341	1.13508	0	0	0.955019	1.9818	3.88482	1.01745	2.79201	1.7842
0610025J13Rik	4.73013	7.587	11.2575	10.2157	9.42413	8.83738	9.55019	11.8908	8.74084	9.15706	5.58401	5.35261
0610030E20Rik	1373.63	1261.34	1260.84	1329.18	1357.07	1218.58	1230.07	1464.55	1377.17	1193.47	1366.22	1360.45
0610031O16Rik	0	1.89675	1.02341	2.27017	1.17802	0	0.955019	0.990898	3.88482	0	1.86134	0
0610037L13Rik	1452.15	1476.62	1400.03	1429.07	1208.64	1312.84	1330.34	1237.63	1278.11	1462.08	1377.39	1310.5
0610038B21Rik	14.1904	12.3289	16.3746	12.4859	17.6702	7.85545	15.2803	20.8089	8.74084	8.13961	10.2374	14.2736
0610039K10Rik	4.73013	3.7935	3.07024	2.27017	1.17802	2.94579	2.86506	0	2.91361	1.01745	0.930668	3.5684
0610040B10Rik	38.7871	58.7993	42.9833	31.7823	23.5603	46.1508	37.2458	52.5176	43.7042	59.0121	32.5734	36.5761
0610040F04Rik	2.83808	4.74188	3.07024	1.13508	0	0.981931	2.86506	0.990898	3.88482	1.01745	2.79201	0
0610040J01Rik	404.899	486.517	567.994	461.979	451.18	509.622	427.849	373.568	386.539	444.626	415.078	468.353
0610043K17Rik	15.1364	21.8126	12.281	15.8912	15.3142	21.6025	24.8305	15.8544	21.3665	17.2967	22.336	24.0867
1010001B22Rik	32.1649	59.7476	69.5921	34.0525	41.2306	28.476	42.9759	24.7724	50.5026	42.7329	50.2561	30.3314
1010001N08Rik	3.78411	0.948375	7.16389	2.27017	0	2.94579	1.91004	2.97269	0	3.05235	0.930668	0
1110001J03Rik	312.189	367.021	343.867	321.228	302.75	361.351	267.405	276.46	317.584	435.469	346.209	324.725
1110002E22Rik	46.3553	24.6578	38.8897	27.242	43.5866	32.4037	30.5606	60.4448	42.733	37.6457	52.1174	55.3103
1110002J07Rik	8.51424	11.3805	17.398	12.4859	21.2043	14.729	22.9205	18.8271	13.5969	14.2443	11.168	12.4894
1110002L01Rik	140.012	98.631	127.927	166.857	147.252	133.543	144.208	131.789	104.89	92.588	189.856	120.434
1110002O04Rik	0	0	1.02341	0	0	0	0.955019	0.990898	0	0	0	0
1110004E09Rik	1053.87	1473.78	1177.95	1128.27	1113.23	1218.58	1023.78	1013.69	1224.69	1445.8	1156.82	1322.09
1110004F10Rik	2597.79	3100.24	3087.64	2458.59	2793.08	2785.74	2762.87	2790.37	2759.19	3191.74	2721.27	2782.46
1110007C09Rik	929.944	1085.89	994.757	818.395	935.345	1025.14	858.562	815.509	859.516	998.119	782.692	826.978
1110008F13Rik	498.556	549.109	584.369	542.57	507.725	600.942	493.745	385.459	594.377	612.505	524.897	515.634
1110008L16Rik	334.893	366.073	355.124	282.636	364.007	395.718	360.997	335.914	359.346	377.474	365.753	404.122
1110008P14Rik	665.057	787.152	765.513	740.074	618.459	725.647	629.358	559.857	702.181	1037.8	642.161	611.981
1110012L19Rik	518.423	610.754	670.335	575.487	637.307	526.315	572.057	543.012	530.278	725.442	681.249	603.952
1110015O18Rik	4.73013	1.89675	1.02341	0	4.71207	0	2.86506	0	0.971204	1.01745	0	1.7842
1110017D15Rik	5.67616	10.4321	7.16389	7.94558	4.71207	3.92772	3.82008	9.90898	5.82723	14.2443	3.72267	4.46051
1110018N20Rik	8.51424	11.3805	14.3278	14.7561	10.6021	7.85545	17.1903	9.90898	9.71204	17.2967	8.37602	3.5684
1110019D14Rik	40.6791	45.522	5.11706	13.621	9.42413	9.81931	3.82008	3.96359	8.74084	46.8027	5.58401	8.02891
1110020A21Rik	25.5427	25.6061	34.796	22.7017	28.2724	20.6205	28.6506	39.6359	23.3089	31.541	26.0587	25.8709
1110025M09Rik	93.6566	140.36	98.2476	59.0243	89.5292	97.2112	106.007	141.698	129.17	149.565	68.8695	124.894
1110028F11Rik	1.89205	3.7935	0	5.67542	8.24611	2.94579	2.86506	2.97269	1.94241	4.0698	3.72267	5.35261
1110028F18Rik	1.89205	0	0	0	0	0	0.955019	0	1.94241	0	2.79201	0
1110032A03Rik	844.802	934.15	919.025	950.064	931.811	960.328	866.203	941.353	883.796	1029.66	939.044	955.44
1110032F04Rik	178.799	215.281	247.666	153.236	254.452	215.043	160.443	239.797	260.283	320.497	166.59	215.888
1110034G24Rik	251.643	262.7	266.087	241.773	200.263	249.41	213.924	209.079	254.456	276.747	296.883	230.162
1110035H17Rik	4.73013	6.63863	5.11706	3.40525	4.71207	2.94579	8.59517	13.8726	6.79843	7.12215	5.58401	6.24471
1110036E04Rik	0	0	1.02341	1.13508	0	0	0	0	0	0	0.930668	0
1110037F02Rik	3358.39	2704.77	2992.46	3273.58	3422.14	3116.65	3283.36	3140.16	3145.73	2419.5	3597.03	3032.25
1110038B12Rik	668.841	676.192	660.101	643.592	597.254	667.713	629.358	723.355	695.382	826.17	601.212	786.833
1110038F14Rik	593.159	754.907	818.73	745.75	617.281	724.665	622.673	560.848	714.806	929.95	554.678	672.644
1110046J04Rik	41.6252	56.9025	40.9365	30.6472	30.6284	39.2772	48.706	47.5631	49.5314	35.6108	32.5734	53.5261
1110051M20Rik	1038.74	1106.75	1207.63	1101.03	1047.26	1086.02	1070.58	1053.32	1045.02	1169.05	1135.42	1082.12
1110059E24Rik	843.856	1007.17	1002.94	833.151	881.156	1000.59	877.663	888.835	978.003	958.439	960.45	907.267
1110059G10Rik	576.13	661.018	689.78	481.275	676.181	572.466	558.686	642.102	623.513	681.692	547.233	625.363
1110065P20Rik	141.904	185.882	172.957	155.506	115.446	208.169	130.838	121.88	163.162	237.066	109.819	179.312
1190002F15Rik	114.469	118.547	121.786	127.129	90.7073	123.723	75.4465	38.645	68.9555	105.815	96.7895	86.5338
1190002N15Rik	3910.87	3575.38	4222.6	2375.73	4505.91	3556.55	4264.16	3744.6	4871.56	3142.91	3658.46	4711.19
1190003K10Rik	3.78411	0	0	3.40525	0	4.90965	0	0	0	2.0349	0.930668	1.7842
1190005I06Rik	40.6791	47.4188	36.8429	37.4577	31.8064	65.7894	38.2008	30.7178	43.7042	51.89	30.7121	50.8498
1190007I07Rik	54.8695	104.321	67.5452	47.6735	87.1732	58.9159	91.6819	48.554	75.7539	113.954	52.1174	59.7708
1200007C13Rik	0	0.948375	1.02341	0	0	0	0	0.990898	0.971204	1.01745	0	0
1200014J11Rik	1938.41	1940.38	1799.16	2040.88	2088.62	2069.91	1919.59	2113.58	2062.84	1928.07	2042.82	2123.2
1300002E11Rik	492.88	536.78	388.897	409.765	554.846	479.182	508.07	620.302	469.092	493.464	458.82	516.527
1300017J02Rik	4.73013	8.53538	7.16389	2.27017	8.24611	2.94579	6.68514	9.90898	9.71204	7.12215	2.79201	6.24471
1500002C15Rik	100.279	107.166	110.529	119.184	84.8172	86.4099	115.557	89.1808	73.8115	97.6753	80.9681	82.0733
1500002F19Rik	2.83808	9.48375	4.09365	6.8105	1.17802	2.94579	10.5052	5.94539	1.94241	7.12215	0.930668	6.24471
1500004A13Rik	236.507	199.159	158.629	216.801	199.085	227.808	438.354	407.259	238.916	290.991	201.024	214.996
1500009C09Rik	4.73013	5.69025	4.09365	3.40525	3.53405	2.94579	0	1.9818	2.91361	4.0698	9.30668	8.02891
1500009L16Rik	108.793	126.134	150.442	82.8611	113.09	100.157	144.208	112.962	108.775	120.059	103.304	94.5627
1500011B03Rik	555.318	835.519	763.466	539.164	663.223	676.55	853.787	711.465	654.592	767.158	682.18	605.737
1500011K16Rik	314.081	351.847	321.352	290.581	354.583	283.778	331.392	233.852	358.374	396.806	272.686	299.746
1500012F01Rik	920.484	1099.17	926.189	885.365	716.234	840.533	806.036	1001.8	978.003	1137.51	905.54	1013.43
1500012K07Rik	0	0.948375	1.02341	0	0	0	0.955019	0.990898	0	0	0	0
1500015A07Rik	77.5742	90.0957	56.2877	65.8348	60.0788	77.5725	83.0867	91.1626	93.2356	113.954	65.1468	99.0232
1500015L24Rik	2.83808	3.7935	1.02341	1.13508	1.17802	3.92772	1.91004	4.95449	5.82723	5.08725	5.58401	5.35261
1500015O10Rik	22002.7	24765.9	29159.1	24736.9	23051.4	22426.3	19647.6	18942	17950.8	22903.8	23840.9	21156.2
1500017E21Rik	12.2983	7.587	2.04683	5.67542	11.7802	9.81931	11.4602	12.8817	4.85602	8.13961	8.37602	9.81311
1500026H17Rik	33.1109	55.9541	40.9365	26.1069	35.3405	42.223	40.1108	36.6632	30.1073	42.7329	31.6427	40.1445
1500035N22Rik	0	3.7935	1.02341	0	0	0.981931	0	1.9818	0.971204	2.0349	0	0
1520401A03Rik	488.15	7.587	4.09365	7.94558	3.53405	117.832	11.4602	5.94539	5.82723	4.0698	7.44535	2.6763
1600002D24Rik	0	0	1.02341	1.13508	0	0	0	0	3.88482	2.0349	0.930668	2.6763
1600002H07Rik	278.132	327.19	302.93	318.958	286.258	285.742	316.111	310.151	314.67	331.689	318.289	274.767
1600002K03Rik	89.8725	130.876	108.482	113.508	90.7073	83.4641	106.962	102.062	98.0916	113.954	102.374	135.599
1600010M07Rik	6.62219	4.74188	4.09365	0	3.53405	1.96386	1.91004	0.990898	0.971204	4.0698	0.930668	0.892101
1600012H06Rik	1402.01	1371.35	1369.33	1065.84	1458.38	1304.99	1328.43	1309.97	1416.99	1346.09	1239.65	1459.48
1600014C10Rik	851.424	734.991	871.948	759.371	784.559	663.785	736.32	682.729	811.927	756.983	855.284	769.883
1600014C23Rik	2.83808	2.84513	0	1.13508	2.35603	0	0.955019	1.9818	1.94241	1.01745	1.86134	0
1600014K23Rik	0	0	0	0	1.17802	0	0	0	0	0	0.930668	0
1600015I10Rik	2.83808	0	3.07024	5.67542	2.35603	2.94579	2.86506	0	6.79843	2.0349	2.79201	1.7842
1600017P15Rik	0.946027	0.948375	0	0	0	0.981931	0.955019	1.9818	0.971204	1.01745	0	1.7842
1600020E01Rik	346.246	371.763	308.047	322.364	227.357	264.139	310.381	317.087	304.958	339.829	245.696	301.53
1600029O15Rik	0.946027	0.948375	0	1.13508	3.53405	0	4.7751	31.7087	11.6545	21.3665	6.51468	5.35261
1700001C02Rik	21.7586	15.174	23.5385	22.7017	15.3142	15.7109	9.55019	6.93628	22.3377	26.4537	12.0987	21.4104
1700001C19Rik	1.89205	5.69025	2.04683	4.54033	7.0681	1.96386	2.86506	1.9818	2.91361	6.1047	2.79201	3.5684
1700001D01Rik	0	0	0	1.13508	0	0	1.91004	1.9818	0	0	0	1.7842
1700001G11Rik	4.73013	7.587	4.09365	11.3508	9.42413	3.92772	6.68514	2.97269	8.74084	7.12215	11.168	6.24471
1700001G17Rik	3.78411	6.63863	6.14048	9.08066	3.53405	14.729	7.64016	10.8999	9.71204	11.192	5.58401	13.3815
1700001J03Rik	4.73013	6.63863	0	3.40525	4.71207	0.981931	0.955019	6.93628	1.94241	6.1047	2.79201	4.46051
1700001J04Rik	0	0.948375	0	1.13508	0	0	1.91004	0	0	0	0	0
1700001J11Rik	4.73013	0.948375	3.07024	0	2.35603	2.94579	0	0	1.94241	1.01745	0	0.892101
1700001K19Rik	25.5427	25.6061	24.5619	30.6472	24.7383	29.4579	31.5156	43.5995	39.8194	35.6108	27.9201	26.763
1700001L05Rik	51.0854	49.3155	46.0536	46.5384	62.4349	61.8616	87.8618	41.6177	61.1859	46.8027	47.4641	37.4682
1700001L19Rik	16.0825	13.2773	16.3746	13.621	9.42413	20.6205	15.2803	17.8362	4.85602	20.349	13.0294	15.1657
1700001O22Rik	121.091	187.778	155.559	116.914	163.744	157.109	146.118	176.38	134.026	195.351	79.1068	171.283
1700001P01Rik	5.67616	1.89675	3.07024	4.54033	2.35603	1.96386	2.86506	3.96359	3.88482	6.1047	5.58401	5.35261
1700003D09Rik	26.4887	24.6578	6.14048	31.7823	7.0681	9.81931	14.3253	45.5813	16.5105	14.2443	15.8214	33.0077
1700003E16Rik	84.1964	78.7152	121.786	103.293	115.446	146.308	106.007	90.1717	99.0629	90.5531	99.5815	116.865
1700003F12Rik	23.6507	18.0191	13.3044	20.4315	11.7802	15.7109	19.1004	16.8453	20.3953	14.2443	13.0294	16.9499
1700003G13Rik	0	0.948375	0	0	0	0.981931	0	0	0	0	0.930668	0
1700003G18Rik	0	0	0	0	1.17802	0	0	0	1.94241	0	0	0
1700003L19Rik	0.946027	0.948375	0	0	0	0.981931	0	0	0	0	0	0
1700003M02Rik	65.2758	48.3671	47.077	46.5384	50.6547	70.699	130.838	40.6268	56.3299	59.0121	50.2561	42.8209
1700003M07Rik	9.46027	10.4321	13.3044	22.7017	8.24611	12.7651	15.2803	11.8908	9.71204	9.15706	11.168	7.13681
1700003N22Rik	0.946027	0.948375	1.02341	1.13508	2.35603	0	0	0	0	1.01745	0.930668	0
1700006E09Rik	0.946027	0.948375	0	0	0	0.981931	0	0	0.971204	2.0349	0	0.892101
1700006F04Rik	0.946027	0	0	0	0	0.981931	0	0	0	0	0	0
1700006H21Rik	1.89205	0	0	0	0	0	0	0.990898	0.971204	0	0	2.6763
1700006J14Rik	1.89205	0.948375	0	0	1.17802	1.96386	3.82008	1.9818	0.971204	0	0	1.7842
1700007B14Rik	0.946027	0	0	0	0	0.981931	0	0	0	3.05235	0	0
1700007F19Rik	2.83808	0	0	2.27017	0	3.92772	0.955019	0	0	0	2.79201	0
1700007G11Rik	2.83808	3.7935	3.07024	4.54033	2.35603	3.92772	1.91004	2.97269	4.85602	1.01745	10.2374	1.7842
1700007J10Rik	44.4633	25.6061	16.3746	46.5384	24.7383	9.81931	32.4707	53.5085	25.2513	13.2269	31.6427	30.3314
1700007K09Rik	0	0.948375	0	1.13508	0	0	1.91004	1.9818	0.971204	4.0698	0.930668	0
1700007K13Rik	6.62219	8.53538	14.3278	12.4859	8.24611	13.747	10.5052	10.8999	13.5969	10.1745	7.44535	8.02891
1700007L15Rik	16.0825	22.761	21.4917	23.8367	15.3142	14.729	17.1903	16.8453	17.4817	30.5235	15.8214	19.6262
1700007P06Rik	0	0	0	0	0	0	0	0	0.971204	0	0	1.7842
1700008A23Rik	0.946027	0	2.04683	2.27017	0	0.981931	0.955019	0.990898	0.971204	1.01745	1.86134	0
1700008F21Rik	0.946027	2.84513	2.04683	0	1.17802	5.89159	2.86506	1.9818	0	1.01745	0	1.7842
1700008J07Rik	85.1424	104.321	92.1072	85.1312	93.0633	104.085	88.8168	94.1353	104.89	120.059	107.027	116.865
1700008K24Rik	0	0	0	0	1.17802	1.96386	0	0.990898	0	0	0	0
1700008O03Rik	24.5967	23.7094	14.3278	22.7017	20.0263	20.6205	26.7405	18.8271	18.4529	27.4712	28.8507	22.3025
1700009C05Rik	0.946027	0	0	0	0	0.981931	0	0	0	0	1.86134	1.7842
1700010B08Rik	0	0	0	0	1.17802	1.96386	0	0	0	1.01745	0	0.892101
1700010B13Rik	0.946027	0.948375	0	0	0	0.981931	2.86506	0.990898	1.94241	1.01745	0	0
1700010H22Rik	0	0	0	0	0	0	0	0	1.94241	3.05235	1.86134	0
1700010I14Rik	35.003	43.6253	45.0302	44.2682	35.3405	45.1688	27.6956	48.554	48.5602	55.9598	31.6427	34.7919
1700010K24Rik	1.89205	1.89675	0	0	1.17802	0	0	0.990898	2.91361	0	0.930668	0
1700010L04Rik	11.3523	9.48375	15.3512	5.67542	3.53405	7.85545	6.68514	16.8453	12.6257	5.08725	9.30668	15.1657
1700011A15Rik	0.946027	0.948375	0	0	0	0	0.955019	0.990898	0.971204	0	1.86134	0
1700011B04Rik	0	0	0	0	1.17802	0	0.955019	0	0.971204	0	0	0
1700011E24Rik	2.83808	3.7935	2.04683	1.13508	0	1.96386	4.7751	0.990898	3.88482	4.0698	2.79201	6.24471
1700011H14Rik	3.78411	4.74188	1.02341	0	2.35603	1.96386	2.86506	0.990898	2.91361	5.08725	4.65334	7.13681
1700011I03Rik	27.4348	28.4513	24.5619	27.242	42.4086	33.3857	33.4257	36.6632	31.0785	38.6631	26.9894	38.3603
1700011L22Rik	0	0	0	0	0	0	0.955019	0	0	0	0	0.892101
1700012A03Rik	0.946027	0	1.02341	1.13508	1.17802	0.981931	0	0	0.971204	0	1.86134	0.892101
1700012B07Rik	0.946027	0.948375	0	0	0	0	0	0	0	0	0	0
1700012B09Rik	0	0	0	0	0	0	0.955019	0	0	2.0349	0	0.892101
1700012C14Rik	3.78411	9.48375	9.21072	6.8105	3.53405	2.94579	4.7751	4.95449	2.91361	3.05235	6.51468	8.92101
1700012I11Rik	0	0	0	0	0	0.981931	0.955019	0	1.94241	1.01745	0	0
1700012P22Rik	0.946027	0	1.02341	0	4.71207	2.94579	0	0.990898	0	2.0349	0	0
1700013F07Rik	1.89205	4.74188	5.11706	3.40525	2.35603	5.89159	4.7751	1.9818	4.85602	5.08725	0.930668	5.35261
1700013G24Rik	0.946027	0	1.02341	0	1.17802	0	0	0	0	0	0	0
1700013H16Rik	0	0.948375	0	1.13508	0	0	0	0.990898	0	0	0	0
1700014D04Rik	1.89205	0	2.04683	1.13508	0	0	0	1.9818	0.971204	2.0349	3.72267	0.892101
1700015E13Rik	13.2444	4.74188	3.07024	13.621	12.9582	15.7109	20.0554	14.8635	14.5681	6.1047	7.44535	10.7052
1700015F17Rik	0	0	0	1.13508	0	0	0	1.9818	0	0	0	0.892101
1700015G11Rik	5.67616	3.7935	7.16389	5.67542	3.53405	9.81931	7.64016	1.9818	1.94241	7.12215	4.65334	2.6763
1700016A09Rik	1.89205	6.63863	7.16389	4.54033	7.0681	5.89159	5.73012	3.96359	5.82723	7.12215	1.86134	6.24471
1700016C15Rik	2.83808	1.89675	3.07024	0	0	3.92772	4.7751	0.990898	2.91361	2.0349	1.86134	2.6763
1700016D06Rik	0	0	0	0	1.17802	0.981931	0.955019	0.990898	0	0	0.930668	0.892101
1700016G14Rik	0	0	0	0	0	0	0	0	0.971204	0	0	0.892101
1700016G22Rik	0.946027	0	1.02341	0	0	0	0	0.990898	0.971204	0	0	0
1700016H13Rik	5.67616	5.69025	5.11706	2.27017	5.89008	5.89159	5.73012	2.97269	5.82723	8.13961	4.65334	2.6763
1700016K19Rik	16.0825	15.174	18.4214	15.8912	7.0681	11.7832	10.5052	11.8908	14.5681	14.2443	13.96	11.5973
1700016L21Rik	0	0.948375	1.02341	1.13508	0	0	0	0	0.971204	0	0	0.892101
1700016P03Rik	0.946027	0.948375	1.02341	0	0	0	2.86506	1.9818	0	1.01745	0	0
1700017B05Rik	1177.8	1206.33	1021.37	1139.62	956.549	1099.76	867.158	1134.58	880.882	973.7	810.612	881.396
1700017D01Rik	0	0	1.02341	0	0	0.981931	0	0	0	0	0	1.7842
1700017G19Rik	27.4348	30.348	25.5853	49.9437	31.8064	39.2772	41.0658	53.5085	30.1073	33.5759	33.5041	46.3893
1700017J07Rik	0	0	1.02341	0	0	0	0	0	0	0	0.930668	0
1700017N19Rik	0	0	0	0	0	0	0.955019	0	0	0	0	0.892101
1700018A04Rik	68.1139	63.5411	55.2643	45.4033	64.7909	54.9881	55.3911	80.2627	55.3587	43.7504	68.8695	78.5049
1700018A14Rik	0	0	1.02341	0	1.17802	0	0.955019	0.990898	0.971204	2.0349	0	0
1700018B08Rik	1.89205	0	0	0	0	0.981931	0	0	0	2.0349	0	0
1700018C11Rik	0.946027	0.948375	1.02341	0	0	1.96386	2.86506	0.990898	1.94241	3.05235	0.930668	2.6763
1700018L02Rik	34.057	36.9866	25.5853	23.8367	27.0944	29.4579	23.8755	63.4175	20.3953	51.89	18.6134	38.3603
1700019A02Rik	0.946027	0.948375	0	1.13508	2.35603	1.96386	0.955019	2.97269	1.94241	0	0.930668	0.892101
1700019B03Rik	2.83808	0.948375	2.04683	1.13508	0	0.981931	0.955019	8.91808	2.91361	2.0349	0.930668	1.7842
1700019D03Rik	129.606	98.631	88.0135	81.726	140.184	91.3196	118.422	217.007	175.788	153.635	117.264	124.002
1700019G17Rik	855.208	944.582	802.356	928.498	945.947	868.027	899.628	1036.48	1059.58	997.102	968.826	990.232
1700019G24Rik	2.83808	1.89675	2.04683	4.54033	2.35603	2.94579	2.86506	2.97269	1.94241	3.05235	0	0.892101
1700019L03Rik	22.7046	24.6578	32.7492	27.242	15.3142	23.5663	30.5606	33.6905	40.7906	33.5759	39.0881	24.0867
1700019N19Rik	0	0	0	1.13508	0	0	0.955019	0.990898	0	1.01745	0.930668	0
1700019O17Rik	0	0	0	0	0	0.981931	0	0.990898	0	1.01745	1.86134	1.7842
1700020A23Rik	5.67616	4.74188	0	7.94558	2.35603	0.981931	3.82008	9.90898	0.971204	1.01745	0.930668	3.5684
1700020D05Rik	43.5172	15.174	12.281	44.2682	32.9845	24.5483	40.1108	42.6086	31.0785	8.13961	26.0587	29.4393
1700020G17Rik	0.946027	0	0	0	0	0	0	0	0	0	0.930668	0.892101
1700020I14Rik	9130.1	6755.28	7259.07	7107.89	10353.6	8142.17	9925.52	10655.1	9533.34	7065.18	8857.17	9108.35
1700020L24Rik	85.1424	118.547	88.0135	86.2663	84.8172	89.3557	75.4465	81.2536	102.948	106.832	38.1574	107.944
1700020M21Rik	0	0	0	0	0	0	0	0.990898	0.971204	0	0	0
1700020N01Rik	0.946027	0.948375	0	0	0	0.981931	0	0	0.971204	0	0	1.7842
1700020N18Rik	0.946027	0.948375	0	4.54033	3.53405	0	0.955019	2.97269	0	5.08725	0	0.892101
1700021F05Rik	494.772	626.876	598.697	569.812	520.683	527.297	463.184	495.449	573.982	840.414	547.233	562.024
1700021J08Rik	5.67616	0.948375	2.04683	3.40525	4.71207	4.90965	5.73012	6.93628	3.88482	4.0698	2.79201	2.6763
1700021K19Rik	2342.36	1978.31	2152.24	2387.08	2254.72	2136.68	2165.03	2246.37	2055.07	1769.35	2385.3	1862.71
1700021L23Rik	0	0	0	0	0	0	1.91004	0	0	0	0	0.892101
1700021N21Rik	14.1904	14.2256	7.16389	5.67542	14.1362	18.6567	12.4153	14.8635	16.5105	20.349	6.51468	8.02891
1700022E09Rik	0	0.948375	0	1.13508	0	0	0	0	0	1.01745	0	0
1700022F17Rik	0	0	0	0	0	0	2.86506	0	0.971204	0	0.930668	1.7842
1700022I11Rik	1.89205	0.948375	0	2.27017	3.53405	1.96386	0.955019	0.990898	0	0	1.86134	0
1700022N22Rik	21.7586	16.1224	20.4683	26.1069	27.0944	22.5844	26.7405	34.6814	28.1649	19.3316	19.544	24.9788
1700023C21Rik	0	0.948375	0	0	0	0	0	0	0.971204	1.01745	0	0
1700023E05Rik	0	3.7935	4.09365	1.13508	2.35603	0.981931	2.86506	1.9818	2.91361	0	1.86134	2.6763
1700023F02Rik	2.83808	3.7935	1.02341	4.54033	2.35603	2.94579	2.86506	0.990898	3.88482	5.08725	2.79201	0
1700023F06Rik	29.3268	42.6769	27.6321	37.4577	23.5603	38.2953	21.9654	17.8362	39.8194	36.6282	22.336	21.4104
1700023G09Rik	0	0	0	0	0	0	0	0	0	0	0.930668	1.7842
1700023H06Rik	1.89205	1.89675	3.07024	5.67542	1.17802	6.87352	2.86506	4.95449	5.82723	0	0.930668	2.6763
1700024B18Rik	0	0.948375	0	1.13508	1.17802	1.96386	3.82008	0	0.971204	3.05235	2.79201	1.7842
1700024G13Rik	0	0.948375	0	0	0	0	0	0	1.94241	0	0	0
1700024P16Rik	18.9205	13.2773	5.11706	9.08066	9.42413	13.747	15.2803	15.8544	10.6832	16.2792	13.96	17.842
1700025D23Rik	0.946027	2.84513	1.02341	1.13508	2.35603	0	0	0.990898	0	1.01745	0	0
1700025F24Rik	2.83808	2.84513	4.09365	1.13508	2.35603	2.94579	8.59517	3.96359	0.971204	0	0	0.892101
1700025G04Rik	3811.54	3717.63	3973.91	3945.55	4086.54	4113.31	3935.64	4865.31	3629.39	3457.3	3878.1	3919
1700025H01Rik	0	0	0	0	0	0	0	0	1.94241	0	0.930668	1.7842
1700025N21Rik	5.67616	3.7935	5.11706	3.40525	0	2.94579	0.955019	4.95449	3.88482	6.1047	0	1.7842
1700025N23Rik	0	0.948375	0	1.13508	1.17802	0.981931	0	0.990898	4.85602	1.01745	0	0.892101
1700026D08Rik	49.1934	52.1606	14.3278	37.4577	34.1625	33.3857	12.4153	35.6723	33.021	40.698	38.1574	17.842
1700026D11Rik	0	0	1.02341	0	0	0	0	0.990898	0.971204	4.0698	0	1.7842
1700026J14Rik	0.946027	1.89675	1.02341	1.13508	0	1.96386	1.91004	0.990898	0	3.05235	0	0.892101
1700026L06Rik	3.78411	1.89675	8.1873	2.27017	2.35603	2.94579	4.7751	1.9818	0.971204	3.05235	4.65334	5.35261
1700027A07Rik	1.89205	4.74188	1.02341	5.67542	4.71207	2.94579	3.82008	2.97269	3.88482	1.01745	0.930668	4.46051
1700027A15Rik	0.946027	0	0	0	2.35603	2.94579	1.91004	1.9818	0	0	0.930668	3.5684
1700028D13Rik	0	1.89675	1.02341	1.13508	2.35603	2.94579	3.82008	0	0	1.01745	0	1.7842
1700028E10Rik	20.8126	45.522	31.7258	32.9174	32.9845	30.4399	48.706	60.4448	44.6754	49.8551	34.4347	36.5761
1700028I16Rik	2.83808	1.89675	1.02341	0	2.35603	0.981931	0.955019	1.9818	2.91361	1.01745	0.930668	0.892101
1700028J19Rik	13.2444	23.7094	9.21072	14.7561	28.2724	17.6748	15.2803	19.818	12.6257	26.4537	13.0294	17.842
1700028K03Rik	15.1364	7.587	7.16389	15.8912	12.9582	16.6928	17.1903	10.8999	12.6257	8.13961	15.8214	13.3815
1700028P14Rik	0	0	1.02341	0	0	0	0	0	0	2.0349	0	0
1700029B22Rik	0.946027	0.948375	0	0	0	0	0	0	0	0	0	0.892101
1700029H14Rik	0	0.948375	2.04683	1.13508	0	0	0	0	0.971204	1.01745	0	0
1700029I15Rik	74.7361	56.9025	61.4048	97.6171	57.7228	64.8074	54.4361	48.554	45.6466	57.9947	47.4641	59.7708
1700029J03Rik	1.89205	0	0	0	0	0	0	0	0.971204	1.01745	0	0
1700029J07Rik	186.367	203.901	127.927	198.64	151.964	157.109	166.173	194.216	195.212	137.356	159.144	204.291
1700029M20Rik	3.78411	6.63863	8.1873	9.08066	8.24611	15.7109	11.4602	7.92718	13.5969	7.12215	7.44535	12.4894
1700030A11Rik	0	0	0	0	1.17802	0	0.955019	0	0	0	0	0
1700030C10Rik	0	37.935	7.16389	0	0	0	0.955019	31.7087	0	47.8202	39.0881	0.892101
1700030C12Rik	0.946027	0.948375	2.04683	0	1.17802	0	0	0.990898	0.971204	2.0349	2.79201	0.892101
1700030F04Rik	0	0	0	0	0	0	0	0	0	1.01745	0	1.7842
1700030I03Rik	1.89205	0	1.02341	1.13508	0	0.981931	0	3.96359	0	1.01745	1.86134	0.892101
1700030J22Rik	94.6027	66.3863	88.0135	82.8611	77.7491	71.681	92.6369	48.554	103.919	64.0994	95.8588	93.6706
1700030K09Rik	385.033	347.105	439.044	413.17	393.457	358.405	372.458	371.587	344.778	410.033	504.422	339.89
1700030M09Rik	0.946027	3.7935	1.02341	2.27017	0	0	1.91004	0.990898	2.91361	4.0698	1.86134	0.892101
1700030O20Rik	0.946027	0	0	0	0	0.981931	0	0	0	0	1.86134	1.7842
1700031F05Rik	0	0	0	0	0	0	1.91004	0	0	0	0	0
1700031L13Rik	0.946027	0	0	0	0	0.981931	0	0	0	0	0	0
1700031M16Rik	0.946027	2.84513	3.07024	2.27017	2.35603	3.92772	0.955019	1.9818	3.88482	1.01745	0.930668	0.892101
1700034E13Rik	0	0	0	0	0	0.981931	0	0	0	1.01745	0	0.892101
1700034G24Rik	0	0	0	0	0	0	1.91004	0	0	0	0	0
1700034H15Rik	50.1394	23.7094	27.6321	30.6472	36.5185	23.5663	43.9309	40.6268	36.9058	42.7329	33.5041	36.5761
1700034I23Rik	0	3.7935	0	1.13508	2.35603	0	2.86506	0	1.94241	1.01745	0	1.7842
1700034J05Rik	2.83808	0	0	1.13508	1.17802	0.981931	1.91004	0.990898	0	0	0	0.892101
1700034O15Rik	0	0	0	0	0	0.981931	0	0.990898	0	0	0	0
1700034P13Rik	12.2983	7.587	7.16389	9.08066	5.89008	7.85545	9.55019	13.8726	7.76964	3.05235	12.0987	7.13681
1700036A12Rik	7.56821	7.587	2.04683	7.94558	9.42413	8.83738	2.86506	9.90898	5.82723	4.0698	2.79201	16.9499
1700036G14Rik	0	0.948375	0	0	0	0	0	0	0.971204	0	0	0
1700037C06Rik	0	0.948375	0	0	0	0	0	0	0.971204	0	0	0
1700037C18Rik	76.6282	88.1989	76.756	81.726	65.9689	80.5183	66.8514	53.5085	71.8691	69.1866	56.7708	71.3681
1700037F24Rik	30.2729	11.3805	6.14048	9.08066	10.6021	8.83738	17.1903	16.8453	9.71204	8.13961	19.544	13.3815
1700037H04Rik	797.5	869.66	879.112	749.155	682.071	759.033	804.126	673.81	708.008	839.397	782.692	712.789
1700039E15Rik	0.946027	0	0	0	0	0	0.955019	0.990898	0.971204	1.01745	0	0.892101
1700039E22Rik	4.73013	5.69025	0	2.27017	5.89008	2.94579	4.7751	3.96359	2.91361	2.0349	5.58401	6.24471
1700039M10Rik	0	0	1.02341	0	0	0	0	0.990898	0	0	0	0
1700040D17Rik	59.5997	48.3671	54.2409	43.1332	45.9426	42.223	56.3461	56.4812	90.322	47.8202	58.6321	67.7997
1700040K01Rik	0.946027	1.89675	0	2.27017	1.17802	0.981931	0.955019	0	2.91361	1.01745	0.930668	3.5684
1700040L02Rik	238.399	282.616	293.719	234.962	267.41	291.633	169.038	184.307	250.571	256.398	231.736	256.033
1700041G16Rik	4.73013	7.587	7.16389	10.2157	4.71207	10.8012	5.73012	4.95449	12.6257	9.15706	5.58401	6.24471
1700041M05Rik	0.946027	0.948375	2.04683	0	1.17802	0	0	0.990898	0.971204	2.0349	0	0.892101
1700042O10Rik	0.946027	0.948375	0	0	0	3.92772	0	0	0.971204	1.01745	0.930668	0.892101
1700045H11Rik	7.56821	14.2256	14.3278	9.08066	7.0681	6.87352	8.59517	5.94539	7.76964	8.13961	12.0987	9.81311
1700047A11Rik	0	0	0	0	2.35603	0	0	0	0.971204	0	0.930668	0.892101
1700047G03Rik	0.946027	0	3.07024	1.13508	0	0	0	0.990898	0.971204	0	0	0
1700047K16Rik	7.56821	5.69025	8.1873	6.8105	7.0681	3.92772	7.64016	13.8726	10.6832	8.13961	13.0294	12.4894
1700047M11Rik	125.822	105.27	64.475	98.7522	81.2831	92.3015	116.512	131.789	102.948	125.146	98.6508	107.944
1700047N06Rik	0.946027	0	0	0	0	0	0.955019	0	0	0	0	0
1700048M11Rik	14.1904	9.48375	5.11706	7.94558	10.6021	6.87352	6.68514	19.818	10.6832	5.08725	10.2374	13.3815
1700048O20Rik	183.529	168.811	287.579	215.666	170.812	201.296	232.07	316.096	235.031	278.781	256.864	235.515
1700049G17Rik	447.471	390.731	385.827	311.013	465.316	345.64	446.949	403.295	444.812	322.532	422.523	515.634
1700049L16Rik	0	0	0	1.13508	0	0	0	0	0	0	0.930668	0.892101
1700051A21Rik	2.83808	0.948375	0	2.27017	1.17802	0.981931	2.86506	3.96359	0.971204	2.0349	1.86134	1.7842
1700051O22Rik	0	0	0	0	0	0.981931	0	0	0	0	0	0.892101
1700052K11Rik	258.265	335.725	316.235	265.609	253.274	344.658	313.246	242.77	336.037	365.265	300.606	250.68
1700054A03Rik	4.73013	2.84513	4.09365	1.13508	2.35603	0.981931	0.955019	2.97269	0.971204	2.0349	1.86134	2.6763
1700054O19Rik	0	0.948375	0	0	1.17802	0.981931	0.955019	0	0	1.01745	1.86134	0.892101
1700055C04Rik	0.946027	0	0	0	0	0	0	0	0	1.01745	0	0
1700055D18Rik	37.8411	39.8318	32.7492	54.484	29.4504	45.1688	19.1004	38.645	32.0497	32.5584	40.0187	39.2524
1700056E22Rik	10.4063	18.9675	16.3746	9.08066	12.9582	15.7109	7.64016	10.8999	19.4241	11.192	5.58401	18.7341
1700056N10Rik	8.51424	12.3289	5.11706	2.27017	10.6021	11.7832	11.4602	14.8635	8.74084	16.2792	5.58401	5.35261
1700057G04Rik	0	0.948375	1.02341	3.40525	1.17802	1.96386	1.91004	0.990898	0	0	2.79201	1.7842
1700057H15Rik	0	0	0	0	0	0	0	0.990898	0	0	0	0.892101
1700058P15Rik	18.9205	17.0708	6.14048	24.9718	11.7802	18.6567	24.8305	30.7178	17.4817	10.1745	13.0294	20.5183
1700060C20Rik	0.946027	1.89675	1.02341	2.27017	1.17802	0.981931	0.955019	0	0.971204	1.01745	0	0.892101
1700060J05Rik	12.2983	11.3805	14.3278	13.621	10.6021	20.6205	18.1454	42.6086	15.5393	9.15706	11.168	15.1657
1700060O08Rik	0	0	0	1.13508	0	0	0	0.990898	0	0	0	0
1700061E17Rik	0.946027	0.948375	0	4.54033	0	1.96386	0	0	0.971204	0	0	2.6763
1700061G19Rik	22.7046	34.1415	15.3512	23.8367	11.7802	28.476	13.3703	41.6177	23.3089	11.192	17.6827	24.9788
1700061H18Rik	0.946027	0.948375	0	3.40525	1.17802	2.94579	2.86506	1.9818	1.94241	2.0349	0.930668	0
1700061J23Rik	0.946027	0	2.04683	2.27017	3.53405	2.94579	0.955019	1.9818	0.971204	1.01745	0	2.6763
1700063D05Rik	0	2.84513	5.11706	1.13508	0	0.981931	0.955019	0.990898	1.94241	0	2.79201	0
1700063H04Rik	0	0.948375	0	0	0	0	0	0	0	0	0.930668	0
1700063O14Rik	0	0	0	1.13508	0	0	0	0.990898	0	0	0	0
1700064H15Rik	0	0.948375	3.07024	0	2.35603	0	0.955019	0	0	1.01745	1.86134	0
1700064M15Rik	0.946027	0	0	1.13508	0	0	0	0.990898	0	3.05235	0.930668	0
1700065D16Rik	2.83808	5.69025	6.14048	3.40525	0	7.85545	5.73012	2.97269	3.88482	3.05235	2.79201	2.6763
1700065J18Rik	0	0	0	4.54033	3.53405	0.981931	2.86506	2.97269	1.94241	0	5.58401	2.6763
1700066B17Rik	0	0	0	0	0	0	0	0	0	2.0349	0.930668	0
1700066B19Rik	6.62219	3.7935	1.02341	0	4.71207	2.94579	6.68514	6.93628	4.85602	7.12215	3.72267	3.5684
1700066J03Rik	0	0	3.07024	0	0	0.981931	1.91004	0.990898	0	0	0	0
1700066M21Rik	402.061	285.461	333.633	203.18	354.583	274.941	396.333	317.087	421.503	322.532	258.726	324.725
1700066O22Rik	3.78411	0.948375	1.02341	3.40525	3.53405	2.94579	5.73012	1.9818	0.971204	1.01745	0	2.6763
1700067K01Rik	10.4063	16.1224	14.3278	6.8105	3.53405	14.729	9.55019	14.8635	8.74084	14.2443	5.58401	18.7341
1700067P10Rik	0.946027	0	0	0	0	0	0	0	0	0	0	0.892101
1700069B07Rik	0	0	0	0	0	0	1.91004	0	0	1.01745	0	0
1700069L16Rik	0	0.948375	0	0	0	0	0	0	0.971204	1.01745	0.930668	0
1700071M16Rik	64.3298	29.3996	20.4683	59.0243	57.7228	48.1146	69.7164	113.953	48.5602	39.6806	50.2561	80.2891
1700072B07Rik	0	0	0	0	0	0	0	0	0.971204	0	0.930668	0
1700073E17Rik	23.6507	54.0574	46.0536	46.5384	23.5603	31.4218	6.68514	48.554	19.4241	60.0296	51.1868	16.9499
1700080E11Rik	0	0	0	0	0	0.981931	0	0.990898	0	0	0	0
1700082M22Rik	2.83808	0	2.04683	2.27017	4.71207	1.96386	2.86506	1.9818	1.94241	1.01745	3.72267	3.5684
1700084C01Rik	24.5967	21.8126	16.3746	9.08066	10.6021	9.81931	22.9205	12.8817	19.4241	18.3141	16.752	22.3025
1700084C06Rik	1.89205	6.63863	9.21072	1.13508	9.42413	13.747	11.4602	6.93628	5.82723	5.08725	5.58401	8.92101
1700084E18Rik	16.0825	18.9675	15.3512	12.4859	21.2043	12.7651	12.4153	24.7724	11.6545	13.2269	11.168	16.0578
1700084J12Rik	0	0	0	1.13508	0	0	0.955019	0	0.971204	0	0	0
1700085C21Rik	0.946027	0.948375	0	0	0	0	0	0	0	0	0	0
1700086D15Rik	0	0	0	0	0	0	0	0.990898	0	0	0	0.892101
1700086L19Rik	0.946027	0	0	1.13508	5.89008	0.981931	29.6056	1.9818	1.94241	1.01745	1.86134	3.5684
1700086O06Rik	134.336	119.495	110.529	110.103	102.487	105.067	128.928	121.88	97.1204	160.757	120.056	107.944
1700086P04Rik	1.89205	1.89675	11.2575	14.7561	1.17802	3.92772	4.7751	0.990898	4.85602	3.05235	5.58401	10.7052
1700088E04Rik	80.4123	65.4379	67.5452	80.5909	70.681	61.8616	69.7164	82.2445	64.0995	77.3262	54.9094	73.1523
1700092C10Rik	0.946027	0	0	0	0	0	0	0	0	1.01745	0	0
1700092E19Rik	0	0	0	0	0	0	0	2.97269	0	0	0.930668	0
1700092K14Rik	9.46027	8.53538	11.2575	11.3508	15.3142	9.81931	13.3703	9.90898	7.76964	11.192	11.168	13.3815
1700092M07Rik	6.62219	9.48375	7.16389	9.08066	5.89008	1.96386	9.55019	3.96359	5.82723	9.15706	10.2374	14.2736
1700093J21Rik	3.78411	2.84513	0	2.27017	1.17802	4.90965	5.73012	2.97269	2.91361	2.0349	2.79201	1.7842
1700093K21Rik	8.51424	7.587	7.16389	6.8105	5.89008	4.90965	5.73012	23.7815	8.74084	3.05235	1.86134	17.842
1700094J05Rik	0.946027	0	1.02341	0	0	0	0	0	0	0	0	0.892101
1700095A13Rik	1.89205	0	0	0	0	0	0	0.990898	0	0	0	0.892101
1700095J03Rik	11.3523	7.587	13.3044	17.0262	8.24611	14.729	15.2803	10.8999	16.5105	12.2094	13.0294	19.6262
1700095J12Rik	0.946027	0	0	1.13508	0	0	0.955019	0.990898	0	0	0	1.7842
1700096K18Rik	107.847	148.895	113.599	72.6453	97.7754	88.3738	90.7268	148.635	123.343	122.094	83.7602	106.16
1700097N02Rik	2.83808	1.89675	1.02341	0	4.71207	1.96386	3.82008	1.9818	1.94241	6.1047	0.930668	3.5684
1700099I09Rik	0.946027	0	1.02341	1.13508	0	0	0	0.990898	0	0	0	0
1700100L14Rik	0	0	0	2.27017	0	0.981931	0	0	0	0	0	0
1700101E01Rik	13.2444	14.2256	9.21072	5.67542	10.6021	8.83738	8.59517	10.8999	9.71204	7.12215	9.30668	13.3815
1700101I11Rik	5.67616	8.53538	7.16389	6.8105	16.4922	16.6928	20.0554	9.90898	14.5681	15.2618	8.37602	11.5973
1700102P08Rik	26.4887	21.8126	27.6321	22.7017	20.0263	12.7651	18.1454	20.8089	16.5105	19.3316	15.8214	12.4894
1700105P06Rik	24.5967	11.3805	7.16389	12.4859	11.7802	17.6748	20.0554	15.8544	4.85602	5.08725	10.2374	16.9499
1700106J16Rik	0	0	0	3.40525	0	1.96386	0	2.97269	1.94241	0	0.930668	0
1700108F19Rik	7.56821	4.74188	8.1873	5.67542	2.35603	5.89159	5.73012	9.90898	1.94241	8.13961	8.37602	5.35261
1700108J01Rik	0	0	0	0	0	0	0	0.990898	0	0	0.930668	0
1700108N11Rik	0	0	0	0	1.17802	2.94579	0	0.990898	0.971204	3.05235	0	0
1700109G14Rik	1.89205	2.84513	0	0	0	1.96386	1.91004	0	0	1.01745	0	0.892101
1700109H08Rik	65.2758	35.0899	22.5151	66.9699	34.1625	27.4941	47.751	73.3264	28.1649	14.2443	46.5334	66.0155
1700109K24Rik	55.8156	24.6578	8.1873	60.1594	40.0526	53.0243	37.2458	69.3628	41.7618	10.1745	28.8507	44.6051
1700110C19Rik	8.51424	3.7935	3.07024	7.94558	9.42413	2.94579	3.82008	8.91808	3.88482	4.0698	9.30668	6.24471
1700110K17Rik	0	1.89675	0	0	1.17802	0	0	1.9818	0	0	0.930668	1.7842
1700112D23Rik	0	0.948375	2.04683	2.27017	1.17802	0.981931	6.68514	4.95449	0.971204	2.0349	2.79201	1.7842
1700112E06Rik	17.0285	33.1931	26.6087	30.6472	32.9845	31.4218	17.1903	13.8726	23.3089	23.4014	30.7121	26.763
1700112H15Rik	0	0	0	1.13508	0	0	0	0	0.971204	2.0349	0	2.6763
1700112J05Rik	0.946027	0	0	0	0	0	0	0	0	0	0.930668	0
1700112J16Rik	14.1904	15.174	5.11706	12.4859	12.9582	16.6928	18.1454	16.8453	11.6545	20.349	8.37602	24.9788
1700113A16Rik	37.8411	41.7285	56.2877	47.6735	38.8745	48.1146	37.2458	34.6814	36.9058	47.8202	44.6721	52.634
1700113B19Rik	0	0	0	2.27017	0	0	0	0	0	0	0	0
1700113H08Rik	0.946027	0.948375	1.02341	0	1.17802	0	0	1.9818	0.971204	3.05235	0.930668	0.892101
1700116B05Rik	0	0	0	2.27017	0	0	0	0	0	0	0	0.892101
1700119H24Rik	1.89205	0	0	3.40525	0	0	0.955019	0.990898	0	1.01745	0	2.6763
1700119I11Rik	1.89205	0	0	0	0	0.981931	0.955019	2.97269	0	1.01745	0	0
1700120B22Rik	0	0	1.02341	0	0	0	0	0	0.971204	0	0.930668	0.892101
1700120C14Rik	21.7586	31.2964	15.3512	20.4315	17.6702	18.6567	24.8305	20.8089	24.2801	18.3141	14.8907	16.9499
1700120G07Rik	0	0	0	0	0	0	0	0.990898	0	1.01745	0	0
1700120K04Rik	18.9205	8.53538	13.3044	14.7561	20.0263	9.81931	16.2353	11.8908	14.5681	11.192	11.168	8.02891
1700120O09Rik	0	0	0	1.13508	0	0.981931	0	0	0	2.0349	0	0.892101
1700121C08Rik	1.89205	0	2.04683	4.54033	1.17802	0.981931	1.91004	1.9818	0	0	0	1.7842
1700121L16Rik	0.946027	0	0	0	0	0	0	0	0	1.01745	0	0.892101
1700122D07Rik	0	0	2.04683	0	0	0	0	0	0	0	0	0
1700122E12Rik	0	0.948375	6.14048	0	1.17802	2.94579	0.955019	0.990898	2.91361	1.01745	0.930668	2.6763
1700123I01Rik	2.83808	2.84513	0	2.27017	0	1.96386	2.86506	2.97269	2.91361	4.0698	2.79201	2.6763
1700123K08Rik	1.89205	2.84513	2.04683	1.13508	0	1.96386	3.82008	4.95449	0.971204	1.01745	1.86134	1.7842
1700123L14Rik	4.73013	6.63863	6.14048	10.2157	2.35603	7.85545	7.64016	2.97269	2.91361	11.192	5.58401	7.13681
1700123M08Rik	22.7046	24.6578	29.679	26.1069	21.2043	21.6025	26.7405	23.7815	15.5393	14.2443	22.336	22.3025
1700123O20Rik	1032.12	1145.64	1273.13	1019.3	1142.68	1069.32	1080.13	912.617	981.888	1149.72	1068.41	1062.49
1700123O21Rik	0	0	0	0	0	0.981931	0	0	0	0	0.930668	0
1700124L16Rik	1.89205	4.74188	4.09365	4.54033	7.0681	7.85545	2.86506	2.97269	8.74084	9.15706	4.65334	6.24471
1700125G22Rik	1.89205	0.948375	1.02341	0	0	0.981931	0	0	0	0	0.930668	3.5684
1700125H03Rik	2.83808	0.948375	0	0	0	0.981931	0.955019	1.9818	1.94241	1.01745	1.86134	0.892101
1700125H20Rik	7.56821	4.74188	2.04683	1.13508	2.35603	2.94579	3.82008	5.94539	4.85602	3.05235	1.86134	7.13681
1700126H18Rik	0.946027	0	0	1.13508	0	0	0	0	0.971204	0	0.930668	0
1700129L04Rik	0	0.948375	1.02341	1.13508	1.17802	1.96386	1.91004	1.9818	0	0	3.72267	0
1810006J02Rik	2.83808	1.89675	5.11706	3.40525	5.89008	5.89159	1.91004	1.9818	1.94241	6.1047	4.65334	1.7842
1810007D17Rik	0	0.948375	0	0	0	0	0	0	0.971204	0	0	0
1810008B01Rik	3.78411	1.89675	0	3.40525	2.35603	2.94579	1.91004	1.9818	0	3.05235	1.86134	0
1810008I18Rik	0	0.948375	0	1.13508	2.35603	0	1.91004	0	0	1.01745	1.86134	0.892101
1810009A15Rik	3.78411	7.587	3.07024	6.8105	2.35603	5.89159	4.7751	3.96359	5.82723	7.12215	2.79201	8.02891
1810010H24Rik	72.8441	97.6827	91.0837	64.6997	85.9952	87.3919	81.1767	91.1626	78.6676	98.6927	69.8001	81.1812
1810010K12Rik	0.946027	0	0	0	0	0.981931	0.955019	0.990898	0	0	0	0
1810011H11Rik	18.9205	11.3805	25.5853	15.8912	10.6021	10.8012	12.4153	13.8726	14.5681	25.4363	19.544	10.7052
1810011O10Rik	420.036	452.375	484.074	330.309	473.563	357.423	364.817	974.053	530.278	585.034	425.315	513.85
1810012K08Rik	35.003	43.6253	18.4214	27.242	22.3823	26.5121	36.2907	40.6268	33.9922	39.6806	31.6427	32.1156
1810012K16Rik	9.46027	8.53538	7.16389	9.08066	3.53405	8.83738	16.2353	13.8726	19.4241	15.2618	5.58401	9.81311
1810013D15Rik	2.83808	0	4.09365	1.13508	0	1.96386	0.955019	0	1.94241	0	1.86134	2.6763
1810013L24Rik	2312.09	2094.96	2594.35	1707.16	2418.47	1657.5	2345.53	2227.54	2294.96	2051.18	2123.79	2534.46
1810014B01Rik	57.7076	79.6635	60.3814	83.9961	61.2568	49.0965	64.9413	60.4448	54.3874	42.7329	67.0081	61.555
1810019D21Rik	67.1679	48.3671	49.1238	56.7542	30.6284	50.0785	65.8963	45.5813	46.6178	49.8551	38.1574	52.634
1810019N24Rik	11.3523	11.3805	12.281	12.4859	7.0681	8.83738	4.7751	11.8908	13.5969	11.192	16.752	5.35261
1810020O05Rik	0.946027	6.63863	0	1.13508	1.17802	1.96386	2.86506	0.990898	2.91361	1.01745	0.930668	2.6763
1810021B22Rik	58.6537	73.9733	62.4282	61.2945	47.1207	51.0604	49.661	47.5631	54.3874	66.1343	60.4934	61.555
1810022K09Rik	563.832	655.327	644.75	322.364	497.123	444.815	521.441	523.194	540.961	684.744	403.91	545.966
1810024B03Rik	57.7076	73.0249	72.6623	66.9699	63.6129	50.0785	62.0763	69.3628	57.3011	78.3437	67.0081	83.8575
1810026B05Rik	630.054	737.836	593.579	342.795	630.239	601.924	593.067	761.009	685.67	771.228	473.71	735.091
1810026J23Rik	2003.68	2047.54	2389.67	2097.63	2239.41	2311.47	2128.74	1925.31	2073.52	2223.13	2337.84	2118.74
1810030O07Rik	1446.47	1469.03	1555.59	1343.94	1486.66	1440.49	1370.45	1347.62	1446.12	1412.22	1535.6	1386.33
1810032O08Rik	77.5742	91.044	58.3345	81.726	96.5973	91.3196	83.0867	102.062	58.2723	75.2913	72.5921	131.139
1810034E14Rik	18.9205	17.0708	17.398	21.5666	27.0944	24.5483	24.8305	17.8362	18.4529	23.4014	23.2667	37.4682
1810037I17Rik	1123.88	1217.71	1476.78	1376.86	1243.99	1133.15	1044.79	1099.9	1179.04	1526.18	1238.72	1215.04
1810041H14Rik	17.9745	18.0191	19.4448	18.1613	20.0263	19.6386	11.4602	13.8726	12.6257	30.5235	20.4747	26.763
1810041L15Rik	368.95	362.279	288.602	293.987	228.535	263.157	966.48	379.514	191.327	271.659	284.785	254.249
1810043G02Rik	1352.82	1618.88	1246.52	1300.81	1218.07	1408.09	1274	1299.07	1314.04	1584.17	1194.98	1328.34
1810043H04Rik	283.808	268.39	291.673	246.313	263.876	315.2	223.475	204.125	332.152	344.916	236.39	272.091
1810044D09Rik	45.4093	59.7476	54.2409	34.0525	41.2306	30.4399	41.0658	34.6814	33.9922	66.1343	42.8107	49.9577
1810046K07Rik	2.83808	0	0	3.40525	1.17802	0	2.86506	3.96359	1.94241	0	0	1.7842
1810053B23Rik	0	0	1.02341	0	0	0.981931	0	1.9818	0	1.01745	0.930668	0
1810055G02Rik	1346.2	1415.92	1487.02	1458.58	1381.81	1455.22	1354.22	1161.33	1274.22	1447.83	1358.78	1165.98
1810058I24Rik	3001.74	3667.37	3968.79	3522.16	3623.58	3523.17	3360.71	3233.3	3343.86	4375.04	3550.5	3622.82
1810059C17Rik	0	2.84513	4.09365	3.40525	1.17802	2.94579	2.86506	1.9818	0.971204	2.0349	0.930668	1.7842
1810062G17Rik	2.83808	5.69025	6.14048	10.2157	9.42413	4.90965	16.2353	17.8362	10.6832	8.13961	13.0294	17.842
1810062O18Rik	20.8126	20.8643	15.3512	29.5122	24.7383	25.5302	19.1004	31.7087	23.3089	23.4014	22.336	16.9499
1810063I02Rik	12.2983	11.3805	17.398	15.8912	7.0681	6.87352	5.73012	7.92718	5.82723	12.2094	8.37602	7.13681
1810064F22Rik	4.73013	3.7935	5.11706	4.54033	5.89008	12.7651	5.73012	5.94539	5.82723	3.05235	10.2374	5.35261
1810065E05Rik	0	0	0	0	0	0.981931	1.91004	0	0	0	0.930668	0
2010001A14Rik	101.225	140.36	146.348	132.805	134.294	124.705	118.422	112.962	117.516	163.81	105.166	126.678
2010001E11Rik	0	1.89675	0	1.13508	0	0.981931	0.955019	0.990898	1.94241	1.01745	2.79201	0.892101
2010001K21Rik	0	1.89675	1.02341	2.27017	2.35603	2.94579	0.955019	1.9818	2.91361	2.0349	0	5.35261
2010002M12Rik	8.51424	2.84513	5.11706	9.08066	3.53405	2.94579	7.64016	5.94539	1.94241	4.0698	2.79201	8.02891
2010003K11Rik	3.78411	3.7935	3.07024	4.54033	1.17802	1.96386	1.91004	0.990898	4.85602	5.08725	3.72267	2.6763
2010005H15Rik	0	0	3.07024	0	0	0	0	0	0	1.01745	0	0
2010007H06Rik	78.5202	47.4188	56.2877	54.484	50.6547	50.0785	72.5815	109.99	68.9555	48.8376	61.4241	67.7997
2010009K17Rik	0	1.89675	0	0	1.17802	0	0	0	0	0	0.930668	0
2010010A06Rik	0	0	0	0	0	0	0.955019	0	0.971204	0	0	2.6763
2010012O05Rik	773.85	945.53	781.887	665.159	842.282	881.774	793.621	886.854	842.034	1018.47	839.463	870.691
2010013B24Rik	1.89205	0	1.02341	1.13508	1.17802	1.96386	0	0.990898	1.94241	0	0.930668	0
2010015M23Rik	23.6507	20.8643	26.6087	13.621	16.4922	18.6567	19.1004	27.7451	20.3953	20.349	14.8907	16.9499
2010016I18Rik	17.0285	8.53538	0	10.2157	21.2043	23.5663	26.7405	22.7906	17.4817	6.1047	12.0987	20.5183
2010103J01Rik	2.83808	0	0	0	0	1.96386	3.82008	2.97269	0	0	0.930668	1.7842
2010107E04Rik	2033.01	2274.2	2208.52	2328.06	2138.1	2077.77	1917.68	1840.1	2193.95	2823.43	2510.01	2162.45
2010107G12Rik	30.2729	29.3996	20.4683	24.9718	10.6021	25.5302	27.6956	41.6177	28.1649	22.3839	22.336	30.3314
2010107G23Rik	229.884	233.3	315.211	312.148	261.52	240.573	239.71	205.116	233.089	241.136	223.36	223.917
2010109A12Rik	8.51424	2.84513	3.07024	5.67542	5.89008	1.96386	2.86506	8.91808	2.91361	3.05235	2.79201	7.13681
2010109I03Rik	0	0.948375	1.02341	2.27017	2.35603	1.96386	0.955019	3.96359	4.85602	1.01745	0	0
2010110E17Rik	0.946027	0.948375	0	1.13508	1.17802	0.981931	0.955019	1.9818	0	0	1.86134	2.6763
2010110K18Rik	3.78411	3.7935	3.07024	1.13508	1.17802	0.981931	0.955019	1.9818	5.82723	4.0698	6.51468	4.46051
2010111I01Rik	1645.14	1680.52	1399.01	1375.72	1282.86	1559.31	1548.09	1534.9	1416.99	1794.78	1329.93	1422.9
2010204K13Rik	19.8666	24.6578	37.8663	24.9718	24.7383	32.4037	13.3703	24.7724	23.3089	33.5759	24.1974	31.2235
2010300C02Rik	1023.6	1197.8	884.229	1108.98	968.329	1064.41	984.625	1116.74	981.888	1101.9	1024.67	963.469
2010300F17Rik	0.946027	1.89675	0	0	0	0	10.5052	0.990898	0	0	0	0
2010308F09Rik	2.83808	0	0	4.54033	4.71207	1.96386	1.91004	4.95449	0.971204	4.0698	1.86134	2.6763
2010310C07Rik	0	0.948375	0	0	0	0	0.955019	0.990898	0	0	0	0
2010315B03Rik	753.983	728.352	751.185	531.219	818.721	690.297	759.24	862.081	824.553	730.53	738.02	872.475
2010320M18Rik	348.138	490.31	513.753	499.437	417.018	466.417	393.468	391.405	443.84	526.022	452.305	452.295
2010320O07Rik	0.946027	0	0	2.27017	0	0	1.91004	0	0	2.0349	0.930668	0
2200002D01Rik	78.5202	74.9217	57.3111	66.9699	44.7646	48.1146	44.8859	41.6177	67.9843	95.6404	51.1868	77.6128
2200002J24Rik	0	0.948375	0	0	0	0	0	0	0	1.01745	0.930668	0
2210008F06Rik	12.2983	19.9159	9.21072	15.8912	12.9582	5.89159	21.9654	18.8271	17.4817	12.2094	15.8214	12.4894
2210011C24Rik	10.4063	13.2773	19.4448	18.1613	11.7802	7.85545	11.4602	4.95449	15.5393	19.3316	12.0987	15.1657
2210011K15Rik	1.89205	1.89675	0	0	1.17802	1.96386	0	0.990898	0	3.05235	0	1.7842
2210013O21Rik	891.157	955.962	949.727	778.667	842.282	894.539	851.877	777.855	822.61	1055.1	863.66	842.143
2210015D19Rik	701.952	774.823	820.777	634.511	657.333	697.171	695.254	697.592	679.843	920.793	699.863	644.097
2210016F16Rik	730.333	874.402	867.854	792.288	821.077	902.395	713.4	691.647	843.005	961.491	864.591	897.454
2210016L21Rik	1249.7	1508.87	1534.1	1399.56	1218.07	1329.53	1272.09	1197	1248	1683.88	1260.12	1311.39
2210017G18Rik	0.946027	0	1.02341	0	0	0.981931	0	0.990898	0	0	0	0.892101
2210017I01Rik	0.946027	0.948375	3.07024	3.40525	0	0.981931	1.91004	0	0.971204	0	1.86134	0
2210018M11Rik	1586.49	1192.11	1351.93	1625.44	1609.17	1527.88	1523.26	1523.01	1335.41	1011.35	1675.2	1435.39
2210404O09Rik	190.151	199.159	172.957	80.5909	195.551	138.452	199.599	203.134	168.99	201.455	171.243	190.91
2210406O10Rik	17.9745	31.2964	14.3278	14.7561	12.9582	19.6386	15.2803	32.6996	16.5105	22.3839	18.6134	23.1946
2210408F21Rik	80.4123	61.6444	51.1706	68.105	75.393	55.9701	55.3911	52.5176	57.3011	56.9772	65.1468	66.9076
2210408I21Rik	416.252	440.046	428.81	392.739	493.589	504.712	491.835	498.422	435.1	372.387	454.166	537.045
2210411M09Rik	8.51424	3.7935	2.04683	7.94558	4.71207	4.90965	4.7751	11.8908	4.85602	0	3.72267	0.892101
2210417A02Rik	0	1.89675	0	0	2.35603	1.96386	0	0	0.971204	1.01745	0	0.892101
2300002M23Rik	0	0.948375	0	0	0	0.981931	0	0.990898	0	0	0.930668	0
2300005B03Rik	0	0	0	0	0	0	1.91004	1.9818	0.971204	0	0.930668	0
2300009A05Rik	157.986	159.327	152.489	59.0243	151.964	133.543	148.983	178.362	157.335	168.897	116.334	170.391
2310001H17Rik	38.7871	34.1415	41.9599	41.9981	25.9164	44.1869	49.661	45.5813	33.021	33.5759	39.0881	49.9577
2310001K24Rik	0	0	0	1.13508	2.35603	0	0.955019	0	0.971204	0	0	0
2310002F09Rik	44.4633	40.7801	30.7024	29.5122	34.1625	35.3495	37.2458	37.6541	31.0785	33.5759	43.7414	35.684
2310002L09Rik	0	0	0	1.13508	0	0	0.955019	3.96359	1.94241	0	0	0.892101
2310003H01Rik	1174.97	1396.01	1216.84	1196.38	1219.25	1185.19	1209.05	1054.32	1168.36	1412.22	1136.35	1167.76
2310003L06Rik	2.83808	0.948375	0	0	4.71207	3.92772	1.91004	1.9818	0.971204	0	0	0.892101
2310005A03Rik	0	0	0	0	1.17802	0	0	1.9818	0	1.01745	0	0
2310005E17Rik	3.78411	2.84513	2.04683	3.40525	1.17802	2.94579	2.86506	0	0	1.01745	1.86134	0.892101
2310007B03Rik	10.4063	8.53538	7.16389	9.08066	10.6021	4.90965	5.73012	2.97269	4.85602	5.08725	5.58401	5.35261
2310007L24Rik	7.56821	6.63863	8.1873	7.94558	14.1362	3.92772	10.5052	5.94539	4.85602	8.13961	13.0294	7.13681
2310009A05Rik	152.31	175.449	186.261	111.238	144.896	131.579	174.769	126.835	188.414	198.403	153.56	172.176
2310009B15Rik	97.4407	143.205	140.208	110.103	103.665	138.452	91.6819	119.899	102.948	159.74	93.9975	124.894
2310010J17Rik	39.7331	90.0957	81.873	83.9961	76.5711	86.4099	69.7164	70.3537	71.8691	107.85	65.1468	81.1812
2310011J03Rik	1067.12	1239.53	1392.86	1157.78	1061.39	1125.29	1117.37	995.852	1112.03	1495.65	1143.79	1096.39
2310014F06Rik	28.3808	21.8126	21.4917	31.7823	42.4086	28.476	32.4707	26.7542	35.9346	21.3665	30.7121	39.2524
2310015A10Rik	1144.69	1209.18	1017.27	1269.02	1279.33	1331.5	1359.95	2022.42	1223.72	1032.71	1059.1	1443.42
2310015D24Rik	0.946027	0.948375	1.02341	1.13508	2.35603	0.981931	1.91004	2.97269	0.971204	2.0349	0	0.892101
2310015K22Rik	1.89205	0	1.02341	0	0	0.981931	2.86506	1.9818	0	1.01745	0.930668	0.892101
2310016G11Rik	6.62219	9.48375	7.16389	10.2157	5.89008	3.92772	11.4602	2.97269	12.6257	8.13961	3.72267	8.02891
2310020H05Rik	0	0	0	1.13508	0	0	0	0	0.971204	1.01745	0	0
2310022A10Rik	617.755	577.561	712.295	626.566	637.307	639.237	572.057	536.076	511.825	538.231	617.964	615.55
2310022B05Rik	4489.84	4642.3	4759.89	4708.32	4451.72	4860.56	4165.79	4582.9	4262.62	4200.04	4441.15	4233.02
2310026I22Rik	0	0	0	1.13508	1.17802	0	0	1.9818	0	3.05235	0	0
2310026L22Rik	16.0825	15.174	14.3278	28.3771	16.4922	18.6567	18.1454	29.7269	22.3377	24.4188	28.8507	18.7341
2310030G06Rik	458.823	458.065	391.967	457.438	453.536	448.742	385.828	404.286	450.639	426.312	409.494	469.245
2310031A07Rik	4.73013	0.948375	3.07024	1.13508	1.17802	0.981931	2.86506	1.9818	5.82723	2.0349	0.930668	0.892101
2310033P09Rik	277.186	326.241	398.108	355.281	318.064	316.182	287.461	258.624	320.497	357.125	313.635	330.969
2310034G01Rik	24.5967	18.0191	28.6556	24.9718	18.8483	26.5121	22.9205	19.818	21.3665	17.2967	25.128	23.1946
2310034O05Rik	0	0.948375	1.02341	0	0	0.981931	0	0	0	1.01745	0	0.892101
2310035C23Rik	1782.31	1480.41	1273.13	1568.68	1812.97	1580.91	1888.07	1876.76	1706.41	1325.74	1541.19	1771.71
2310036O22Rik	1860.83	2428.79	2300.63	1914.89	1805.9	2270.22	1644.54	1656.78	2466.86	2561.94	1848.31	2461.31
2310039H08Rik	390.709	472.291	450.302	412.035	391.101	467.399	368.637	358.705	439.956	549.423	312.705	454.079
2310039L15Rik	0	1.89675	0	5.67542	4.71207	0	0.955019	0	1.94241	3.05235	3.72267	0.892101
2310040G07Rik	9.46027	13.2773	7.16389	15.8912	17.6702	6.87352	16.2353	11.8908	8.74084	11.192	15.8214	11.5973
2310040G24Rik	157.04	167.862	176.027	153.236	142.54	152.199	126.063	134.762	157.335	157.705	164.728	148.089
2310043M15Rik	52.9775	35.0899	21.4917	37.4577	47.1207	29.4579	34.3807	47.5631	47.589	30.5235	34.4347	38.3603
2310044K18Rik	0.946027	0.948375	0	0	2.35603	0	0	3.96359	0	1.01745	0.930668	0
2310045N01Rik	761.551	912.337	968.149	801.369	788.093	895.521	699.074	761.009	702.181	940.124	882.274	719.926
2310047D07Rik	6.62219	7.587	3.07024	3.40525	3.53405	0	2.86506	0.990898	3.88482	2.0349	1.86134	6.24471
2310047M10Rik	439.902	458.065	492.262	392.739	393.457	401.61	410.658	374.559	421.503	508.725	395.534	420.18
2310057M21Rik	333.001	301.583	341.82	391.604	360.473	271.995	341.897	321.051	344.778	332.706	377.851	348.812
2310058D17Rik	103.117	85.3538	85.9667	63.5646	58.9008	78.5545	70.6714	67.381	95.178	66.1343	71.6615	75.8286
2310061I04Rik	597.889	745.423	651.914	581.163	520.683	581.303	588.292	516.258	592.435	683.727	641.23	572.729
2310065F04Rik	44.4633	36.0383	23.5385	20.4315	27.0944	18.6567	31.5156	37.6541	37.877	43.7504	26.0587	21.4104
2310067B10Rik	2186.27	2339.64	2130.75	2275.84	1877.76	2059.11	2044.7	2247.36	1881.22	1851.76	1954.4	1907.31
2310068J16Rik	14.1904	14.2256	12.281	6.8105	11.7802	15.7109	13.3703	6.93628	8.74084	16.2792	8.37602	12.4894
2310069B03Rik	0	0.948375	2.04683	2.27017	4.71207	0.981931	4.7751	2.97269	0.971204	3.05235	0.930668	4.46051
2310069G16Rik	18.9205	11.3805	18.4214	9.08066	17.6702	13.747	8.59517	11.8908	27.1937	11.192	17.6827	15.1657
2310081O03Rik	0.946027	0.948375	2.04683	3.40525	1.17802	0	2.86506	0.990898	1.94241	1.01745	2.79201	3.5684
2410002F23Rik	1771.91	1885.37	1386.72	1662.9	1591.5	1847.99	1881.39	1884.69	1807.41	1932.14	1557.01	1839.51
2410003L11Rik	1.89205	2.84513	3.07024	3.40525	3.53405	3.92772	2.86506	5.94539	4.85602	1.01745	7.44535	7.13681
2410004B18Rik	433.28	450.478	549.573	391.604	386.389	431.068	414.478	371.587	435.1	533.144	461.612	471.029
2410004I01Rik	6.62219	9.48375	11.2575	18.1613	8.24611	8.83738	8.59517	11.8908	9.71204	17.2967	7.44535	12.4894
2410004P03Rik	10.4063	7.587	12.281	9.08066	9.42413	11.7832	1.91004	8.91808	4.85602	6.1047	3.72267	7.13681
2410006H16Rik	823.043	904.75	853.526	695.806	705.632	828.75	635.088	728.31	839.121	942.159	724.06	881.396
2410012E07Rik	0	0	0	0	0	0	1.91004	1.9818	2.91361	0	1.86134	0.892101
2410015M20Rik	1644.19	1882.53	1989.51	1658.36	1756.42	1639.82	1458.31	1382.3	1562.67	2110.19	1859.48	1697.67
2410016O06Rik	278.132	332.88	321.352	279.23	280.368	281.814	295.101	261.597	279.707	364.247	320.15	319.372
2410017I17Rik	5.67616	0.948375	1.02341	4.54033	1.17802	2.94579	2.86506	0.990898	0.971204	1.01745	0.930668	2.6763
2410018L13Rik	1.89205	80.6119	91.0837	6.8105	5.89008	0.981931	12.4153	94.1353	5.82723	74.2739	100.512	4.46051
2410021H03Rik	0.946027	5.69025	3.07024	3.40525	4.71207	3.92772	10.5052	4.95449	3.88482	2.0349	3.72267	3.5684
2410022M11Rik	184.475	238.991	177.05	166.857	203.797	230.754	171.903	246.734	231.147	243.171	145.184	228.378
2410024N13Rik	0	0	0	0	0	0	0	2.97269	0	0	0	1.7842
2410080I02Rik	1.89205	2.84513	4.09365	3.40525	4.71207	2.94579	1.91004	0.990898	1.94241	2.0349	2.79201	0.892101
2410089E03Rik	1789.88	1499.38	1468.6	1927.37	1807.08	1819.52	1986.44	2160.16	1765.65	1299.28	1946.03	1744.95
2410124H12Rik	0	1.89675	0	0	4.71207	1.96386	1.91004	6.93628	4.85602	2.0349	3.72267	6.24471
2410127L17Rik	71.898	60.696	55.2643	98.7522	146.074	54.0062	131.793	63.4175	140.825	68.1692	58.6321	109.728
2410131K14Rik	2307.36	2172.73	2642.45	2355.3	2572.79	2525.53	2425.75	2174.03	2407.62	1901.62	2741.75	2269.51
2410137M14Rik	6.62219	1.89675	1.02341	2.27017	1.17802	0	3.82008	3.96359	1.94241	1.01745	4.65334	5.35261
2500002B13Rik	52.0315	62.5928	46.0536	54.484	37.6965	45.1688	33.4257	36.6632	81.5812	42.7329	57.7014	51.7419
2500004C02Rik	222.316	280.719	230.268	194.099	186.127	159.073	213.924	207.098	236.974	238.083	204.747	245.328
2510002D24Rik	436.118	415.388	394.014	383.658	414.662	374.116	387.738	411.223	371.971	477.184	409.494	460.324
2510009E07Rik	4659.18	4562.63	4236.93	3665.18	5118.48	5088.37	4798.02	5429.13	5128.93	4246.84	4120.07	4643.39
2510039O18Rik	2551.43	2775.89	3117.32	2760.52	2610.48	2878.04	2391.37	2117.55	2495.02	2783.74	2621.69	2527.32
2510046G10Rik	17.0285	21.8126	24.5619	23.8367	14.1362	17.6748	15.2803	21.7998	13.5969	26.4537	19.544	17.842
2600006K01Rik	16.0825	22.761	14.3278	20.4315	14.1362	21.6025	20.0554	26.7542	12.6257	12.2094	13.96	13.3815
2600014E21Rik	0	0	0	0	1.17802	2.94579	1.91004	0.990898	0	0	0	0.892101
2610001J05Rik	1270.51	1362.82	1381.61	1148.7	1427.76	1230.36	1177.54	1229.7	1345.12	1468.18	1277.81	1249.83
2610002J02Rik	919.538	1042.26	946.657	854.718	788.093	835.623	859.517	766.955	811.927	1051.03	856.215	863.554
2610002M06Rik	1154.15	966.394	967.125	909.202	1268.72	1076.2	1079.17	1101.88	1197.5	891.287	1086.09	1110.67
2610005L07Rik	199.612	119.495	102.341	234.962	44.7646	226.826	234.935	217.007	190.356	84.4484	204.747	158.794
2610008E11Rik	1974.36	1957.45	1972.12	1728.73	2129.85	1835.23	2063.8	2234.47	2154.13	1728.65	2054.92	2480.93
2610012C04Rik	0	0	0	1.13508	0	0.981931	1.91004	0.990898	1.94241	2.0349	0.930668	0.892101
2610015P09Rik	242.183	248.474	247.666	309.878	274.478	241.555	255.945	227.906	278.736	221.804	308.051	265.846
2610020C07Rik	60.5457	63.5411	39.9131	55.6191	63.6129	46.1508	38.2008	91.1626	55.3587	48.8376	48.3948	58.8787
2610020H08Rik	302.729	243.732	212.87	311.013	232.069	279.85	270.27	248.715	245.715	192.298	242.904	252.465
2610021A01Rik	517.477	423.924	525.011	413.17	537.175	443.833	477.51	525.176	513.767	365.265	552.817	590.571
2610024D14Rik	0.946027	0	0	3.40525	0	0	0	0	0.971204	1.01745	0.930668	0
2610027K06Rik	94.6027	105.27	114.622	120.319	103.665	117.832	94.5469	119.899	112.66	105.815	92.1362	129.355
2610028E06Rik	0.946027	2.84513	4.09365	5.67542	2.35603	2.94579	3.82008	0	1.94241	0	2.79201	10.7052
2610028H24Rik	2.83808	5.69025	3.07024	0	1.17802	3.92772	0.955019	2.97269	0.971204	0	5.58401	4.46051
2610034B18Rik	845.748	795.687	914.931	881.96	830.501	917.123	792.666	699.574	894.479	863.816	874.828	770.775
2610034O05Rik	2.83808	0	0	0	1.17802	0	0.955019	0.990898	0.971204	1.01745	0.930668	0
2610035D17Rik	315.027	359.434	328.516	286.041	365.185	336.802	384.873	279.433	336.037	352.038	391.811	409.474
2610035F20Rik	495.718	482.723	406.295	381.388	464.138	433.032	433.579	525.176	491.429	384.596	381.574	529.016
2610037D02Rik	199.612	137.514	114.622	192.964	183.771	174.784	185.274	235.834	161.22	93.6055	152.63	187.341
2610042L04Rik	3.78411	7.587	8.1873	6.8105	7.0681	2.94579	5.73012	11.8908	6.79843	5.08725	8.37602	4.46051
2610044O15Rik8	729.387	718.869	782.911	515.328	752.752	606.833	721.995	858.117	772.108	720.355	707.308	797.538
2610203C20Rik	7128.31	7276.88	4040.43	5239.54	5871.23	5643.16	7514.09	8594.06	6973.25	6151.51	5286.2	8118.12
2610203C22Rik	37.8411	18.9675	28.6556	36.3227	21.2043	30.4399	21.9654	29.7269	39.8194	19.3316	44.6721	34.7919
2610204G07Rik	0	0	0	1.13508	3.53405	0	0	0	0	0	0	2.6763
2610206C17Rik	24.5967	15.174	19.4448	23.8367	21.2043	20.6205	20.0554	22.7906	20.3953	15.2618	23.2667	20.5183
2610300A13Rik	0	0.948375	1.02341	0	1.17802	0	0	0	0.971204	0	0	0
2610301B20Rik	1297.95	1321.09	1394.91	1110.11	1325.27	1336.41	1341.8	1367.44	1343.18	1357.28	1437.88	1397.03
2610305D13Rik	263.941	226.662	186.261	48.8086	223.823	123.723	210.104	228.897	213.665	249.275	86.5522	206.075
2610306M01Rik	198.666	208.643	234.362	188.424	175.524	174.784	199.599	192.234	182.586	272.677	211.262	198.046
2610307P16Rik	135.282	113.805	108.482	115.778	107.199	113.904	168.083	130.799	124.314	126.164	125.64	107.944
2610316D01Rik	5.67616	11.3805	5.11706	3.40525	5.89008	9.81931	20.0554	14.8635	8.74084	10.1745	10.2374	7.13681
2610318N02Rik	20.8126	47.4188	45.0302	35.1876	25.9164	30.4399	29.6056	26.7542	23.3089	35.6108	44.6721	29.4393
2610507B11Rik	12385.4	10995.5	10728.4	13388.3	13198.5	13608.6	12514.6	12065.2	11945.8	10313.9	13106.6	11658.9
2610507I01Rik	29.3268	19.9159	13.3044	203.18	197.907	15.7109	230.16	236.825	174.817	171.949	226.152	231.054
2610524H06Rik	682.085	834.57	835.105	548.245	758.642	760.015	703.849	679.756	779.877	933.002	762.217	751.149
2610528A11Rik	2.83808	1.89675	4.09365	1.13508	2.35603	0.981931	1.91004	0.990898	1.94241	3.05235	1.86134	0.892101
2610528J11Rik	140.958	143.205	130.997	80.5909	113.09	117.832	98.367	130.799	122.372	154.652	157.283	135.599
2700012I20Rik	16.0825	6.63863	11.2575	19.2964	18.8483	15.7109	17.1903	19.818	7.76964	13.2269	13.96	9.81311
2700016F22Rik	0.946027	0.948375	5.11706	6.8105	5.89008	0.981931	1.91004	2.97269	2.91361	5.08725	2.79201	2.6763
2700029M09Rik	1153.21	1283.15	1299.73	1165.73	1176.84	1177.34	1125.97	1190.07	1329.58	1423.41	1122.39	1314.06
2700033N17Rik	14.1904	5.69025	5.11706	4.54033	8.24611	2.94579	9.55019	8.91808	9.71204	12.2094	5.58401	17.842
2700038G22Rik	95.5487	96.7343	56.2877	71.5102	45.9426	54.0062	93.5919	67.381	76.7252	88.5182	80.0375	59.7708
2700046A07Rik	170.285	214.333	272.228	196.369	210.865	195.404	203.419	204.125	174.817	212.647	192.648	181.097
2700046G09Rik	92.7106	118.547	104.388	95.347	87.1732	90.3376	91.6819	103.053	79.6388	100.728	80.0375	133.815
2700049A03Rik	652.758	515.916	647.82	646.997	748.04	631.382	689.524	713.446	701.21	527.039	674.735	595.923
2700060E02Rik	2557.11	2682.95	3302.55	2629.99	2828.42	2617.83	2201.32	2696.23	2504.74	3056.42	2961.39	2548.73
2700062C07Rik	355.706	461.859	450.302	342.795	376.965	361.351	359.087	335.914	364.202	506.69	363.891	371.114
2700068H02Rik	3.78411	4.74188	1.02341	4.54033	0	0.981931	1.91004	1.9818	0	5.08725	0.930668	1.7842
2700069I18Rik	554.372	566.18	593.579	548.245	600.788	634.327	486.105	457.795	598.262	594.191	585.39	557.563
2700078F05Rik	3.78411	4.74188	3.07024	3.40525	4.71207	2.94579	4.7751	2.97269	4.85602	1.01745	3.72267	2.6763
2700081O15Rik	3548.55	3226.37	3276.97	3661.78	3007.48	3439.7	3462.9	2857.75	3420.58	2933.31	3047.01	3595.17
2700089I24Rik	0.946027	2.84513	0	1.13508	0	0.981931	0	0	0.971204	0	0	0
2700094K13Rik	514.639	753.01	708.202	670.834	558.38	633.345	528.126	498.422	585.636	785.472	534.204	688.702
2700097O09Rik	302.729	261.752	170.91	259.934	232.069	204.242	298.921	372.578	301.073	266.572	239.182	303.314
2700099C18Rik	41.6252	55.9541	41.9599	49.9437	28.2724	39.2772	42.0209	59.4539	54.3874	59.0121	38.1574	58.8787
2810001G20Rik	266.78	361.331	347.96	269.015	256.808	281.814	242.575	363.659	319.526	431.399	277.339	349.704
2810002D19Rik	211.91	162.172	210.823	163.452	175.524	146.308	174.769	163.498	188.414	161.775	189.856	205.183
2810004N23Rik	627.216	609.805	702.061	688.995	589.008	635.309	535.766	498.422	598.262	571.807	717.545	563.808
2810006K23Rik	591.267	540.574	694.897	590.243	538.353	517.478	481.33	386.45	494.343	485.324	626.34	498.684
2810013P06Rik	645.19	745.423	707.178	549.38	680.893	676.55	613.122	773.891	712.864	793.612	624.478	796.646
2810021J22Rik	469.229	418.234	439.044	440.412	500.657	370.188	393.468	446.895	445.783	384.596	488.601	458.54
2810025M15Rik	383.141	404.008	458.489	422.251	313.352	405.537	415.433	350.778	385.568	522.97	409.494	396.985
2810029C07Rik	109.739	139.411	134.067	147.561	103.665	118.814	155.668	198.18	110.717	166.862	113.542	140.06
2810030D12Rik	18.9205	20.8643	24.5619	14.7561	14.1362	14.729	22.9205	9.90898	22.3377	18.3141	13.96	21.4104
2810032G03Rik	237.453	237.094	249.713	242.908	216.755	254.32	235.89	213.043	217.55	254.363	228.944	206.075
2810039B14Rik	107.847	100.528	110.529	103.293	88.3512	87.3919	98.367	118.908	109.746	92.588	99.5815	108.836
2810049E08Rik	2.83808	10.4321	3.07024	5.67542	3.53405	5.89159	8.59517	3.96359	2.91361	6.1047	1.86134	2.6763
2810402E24Rik	245.967	294.945	232.315	238.367	299.216	274.941	251.17	335.914	306.901	302.183	259.656	307.775
2810403A07Rik	2953.5	2659.24	2344.64	2494.91	2505.64	2307.54	2673.1	3523.63	2870.88	2336.07	2385.3	2973.37
2810403D21Rik	115.415	119.495	106.435	85.1312	102.487	106.049	98.367	134.762	129.17	125.146	79.1068	117.757
2810404M03Rik	0.946027	0.948375	0	0	1.17802	0	0	0	0	0	0.930668	0
2810405F17Rik	47.3013	55.9541	35.8194	39.7279	44.7646	21.6025	40.1108	62.4266	53.4162	67.1517	26.9894	59.7708
2810407A14Rik	3.78411	4.74188	3.07024	6.8105	5.89008	4.90965	4.7751	4.95449	4.85602	2.0349	0.930668	3.5684
2810408A11Rik	222.316	276.926	214.917	239.503	214.399	217.007	236.845	322.042	258.34	270.642	187.995	318.48
2810408I11Rik	15.1364	14.2256	21.4917	7.94558	17.6702	12.7651	9.55019	11.8908	12.6257	14.2443	13.96	8.02891
2810410L24Rik	339.624	395.473	269.158	287.176	247.383	314.218	296.056	408.25	329.238	391.718	266.171	372.898
2810414N06Rik	26.4887	26.5545	36.8429	29.5122	30.6284	26.5121	35.3357	23.7815	30.1073	32.5584	29.7814	32.1156
2810417H13Rik	156.094	144.153	165.793	125.994	136.65	130.597	124.153	136.744	162.191	154.652	199.163	162.362
2810425M01Rik	3.78411	0	1.02341	1.13508	3.53405	3.92772	1.91004	1.9818	0.971204	0	5.58401	2.6763
2810428I15Rik	660.327	817.5	686.71	721.913	565.448	689.316	602.617	533.103	745.885	871.955	550.025	777.02
2810429I04Rik	17.9745	20.8643	12.281	21.5666	21.2043	16.6928	42.9759	33.6905	12.6257	10.1745	23.2667	20.5183
2810430I11Rik	17.9745	22.761	9.21072	6.8105	10.6021	14.729	12.4153	28.736	24.2801	25.4363	15.8214	16.0578
2810433D01Rik	26.4887	34.1415	23.5385	45.4033	37.6965	30.4399	22.9205	27.7451	22.3377	31.541	25.128	40.1445
2810442N19Rik	45.4093	57.8509	48.1004	57.8892	44.7646	46.1508	40.1108	46.5722	44.6754	59.0121	61.4241	65.1234
2810454H06Rik	48.2474	56.9025	59.3579	54.484	60.0788	48.1146	62.0763	53.5085	52.445	52.9074	59.5628	69.5839
2810455O05Rik	57.7076	81.5603	59.3579	72.6453	60.0788	44.1869	69.7164	59.4539	67.9843	42.7329	64.2161	55.3103
2810459M11Rik	61.4917	81.5603	85.9667	80.5909	56.5448	89.3557	89.7718	59.4539	66.0419	71.2215	77.2455	76.7207
2810468N07Rik	265.833	294.945	370.475	298.527	250.917	278.868	261.675	300.242	257.369	376.457	326.665	296.178
2810471M01Rik	0	0	0	1.13508	0	0	2.86506	0	0	0	0.930668	0
2810474O19Rik	1261.05	1130.46	1186.14	1052.22	1215.71	1201.88	1167.99	1480.4	1274.22	1026.61	1364.36	1247.16
2900005J15Rik	78.5202	62.5928	38.8897	77.1856	47.1207	54.9881	76.4016	116.926	65.0707	54.9423	51.1868	74.9365
2900009J06Rik	4.73013	1.89675	4.09365	5.67542	0	2.94579	0.955019	0	3.88482	3.05235	3.72267	1.7842
2900011O08Rik	18.9205	18.9675	10.2341	12.4859	64.7909	37.3134	275.046	206.107	131.113	205.525	61.4241	31.2235
2900018N21Rik	14.1904	12.3289	4.09365	5.67542	5.89008	4.90965	6.68514	9.90898	3.88482	1.01745	2.79201	5.35261
2900022M07Rik	0	0.948375	0	0	2.35603	0	0	0.990898	1.94241	1.01745	1.86134	0
2900026A02Rik	4223.06	4163.37	4305.5	4397.31	4442.3	4881.18	4522.02	3651.46	4298.55	3221.25	4052.13	3884.21
2900041M22Rik	37.8411	24.6578	16.3746	27.242	30.6284	27.4941	14.3253	16.8453	25.2513	24.4188	36.2961	24.9788
2900042K21Rik	0	0.948375	2.04683	1.13508	1.17802	0	1.91004	0.990898	2.91361	1.01745	0.930668	0
2900052L18Rik	192.043	214.333	106.435	174.803	136.65	179.693	192.914	321.051	170.932	225.874	140.531	219.457
2900052N01Rik	5.67616	12.3289	1.02341	7.94558	3.53405	8.83738	56.3461	10.8999	10.6832	6.1047	10.2374	8.02891
2900055J20Rik	11.3523	3.7935	5.11706	12.4859	8.24611	9.81931	21.9654	11.8908	7.76964	4.0698	3.72267	7.13681
2900072N19Rik	2.83808	1.89675	2.04683	4.54033	8.24611	2.94579	10.5052	9.90898	8.74084	0	3.72267	5.35261
2900076A07Rik	262.049	226.662	241.525	234.962	217.933	191.477	303.696	305.197	232.118	186.193	202.886	252.465
2900079G21Rik	0.946027	0	0	0	1.17802	0	0	3.96359	2.91361	3.05235	2.79201	0
2900089D17Rik	25.5427	23.7094	21.4917	26.1069	17.6702	21.6025	30.5606	37.6541	25.2513	19.3316	19.544	32.1156
2900092N22Rik	0	0	0	0	0	0	0.955019	0.990898	0	0	0	0
2900093K20Rik	40.6791	48.3671	47.077	47.6735	41.2306	33.3857	32.4707	39.6359	47.589	65.1168	46.5334	39.2524
2900097C17Rik	184.475	124.237	398.108	503.977	170.812	576.393	219.654	192.234	162.191	82.4135	201.955	176.636
3000002C10Rik	114.469	98.631	73.6857	91.9417	104.843	87.3919	121.287	111.971	85.466	118.024	89.3442	135.599
3010001F23Rik	55.8156	46.4704	54.2409	69.2401	61.2568	55.9701	54.4361	54.4994	59.2435	59.0121	53.0481	60.6629
3010003L21Rik	20.8126	27.5029	18.4214	28.3771	16.4922	29.4579	28.6506	9.90898	18.4529	31.541	9.30668	24.0867
3010026O09Rik	112.577	105.27	104.388	107.833	96.5973	89.3557	101.232	105.035	80.61	129.216	81.8988	107.052
3100002H09Rik	0.946027	0	0	0	0	0	0.955019	0	1.94241	0	0	0
3110001I22Rik	82.3043	69.2314	86.9901	70.3751	74.215	79.5364	67.8064	71.3446	72.8403	70.2041	94.9282	107.944
3110002H16Rik	807.907	859.228	807.473	935.308	756.286	765.906	851.877	841.272	811.927	771.228	883.204	727.954
3110009E18Rik	50.1394	95.7859	94.154	66.9699	76.5711	74.6267	58.2562	88.1899	58.2723	82.4135	65.1468	71.3681
3110018I06Rik	0.946027	0	0	0	0	0	0	0	0	0	0.930668	0
3110021A11Rik	8.51424	3.7935	4.09365	6.8105	8.24611	10.8012	6.68514	9.90898	8.74084	7.12215	8.37602	10.7052
3110021N24Rik	4.73013	5.69025	3.07024	10.2157	4.71207	10.8012	10.5052	12.8817	9.71204	8.13961	4.65334	6.24471
3110035E14Rik	23.6507	30.348	28.6556	35.1876	35.3405	25.5302	23.8755	56.4812	29.1361	34.5933	25.128	49.0656
3110039M20Rik	6.62219	1.89675	2.04683	7.94558	5.89008	0.981931	10.5052	9.90898	4.85602	3.05235	8.37602	7.13681
3110040N11Rik	333.001	378.402	417.552	351.876	374.609	354.477	309.426	290.333	339.922	374.422	329.457	362.193
3110043O21Rik	958.325	823.19	954.844	926.228	1020.16	950.509	1123.1	910.635	881.854	779.367	956.727	962.577
3110045C21Rik	9.46027	4.74188	21.4917	9.08066	4.71207	9.81931	8.59517	4.95449	21.3665	3.05235	13.96	7.13681
3110052M02Rik	191.097	152.688	180.121	145.291	175.524	184.603	194.824	177.371	196.183	149.565	203.816	219.457
3110053B16Rik	34.057	92.9408	74.7091	30.6472	27.0944	28.476	55.3911	93.1444	46.6178	84.4484	93.9975	9.81311
3110056K07Rik	210.964	190.623	260.97	236.097	182.593	195.404	189.094	160.525	198.126	203.49	206.608	232.838
3110057O12Rik	264.887	184.933	213.893	202.045	245.027	192.458	244.485	326.005	266.11	142.443	256.864	263.17
3110062G12Rik	1.89205	0	0	0	1.17802	0	1.91004	2.97269	0.971204	0	0	2.6763
3110062M04Rik	115.415	126.134	89.0369	98.7522	90.7073	101.139	91.6819	95.1262	93.2356	118.024	80.9681	90.1022
3110067C02Rik	24.5967	10.4321	11.2575	13.621	12.9582	7.85545	5.73012	16.8453	18.4529	8.13961	12.0987	17.842
3110070M22Rik	40.6791	50.2639	67.5452	37.4577	44.7646	51.0604	42.9759	38.645	39.8194	53.9249	40.9494	39.2524
3110079O15Rik	69.0599	40.7801	63.4516	40.863	30.6284	40.2592	45.8409	23.7815	19.4241	55.9598	24.1974	44.6051
3110080O07Rik	0	0.948375	0	1.13508	0	0.981931	1.91004	0.990898	0	0	0	0.892101
3110082I17Rik	377.465	445.736	436.997	444.953	425.264	471.327	358.132	363.659	419.56	452.766	402.979	395.201
3110082J24Rik	0	2.84513	0	0	0	0	0	0	0	0	3.72267	0
3110083C13Rik	9.46027	17.0708	14.3278	14.7561	9.42413	9.81931	8.59517	8.91808	8.74084	13.2269	11.168	7.13681
3222401L13Rik	56.7616	54.0574	82.8964	65.8348	78.9271	65.7894	55.3911	62.4266	68.9555	53.9249	80.0375	68.6918
3300002A11Rik	0	0	0	0	0	0	0	0	0.971204	0	0.930668	0
3300002I08Rik	53.9235	49.3155	47.077	94.2119	78.9271	74.6267	73.5365	65.3993	57.3011	47.8202	78.1761	68.6918
3300005D01Rik	1.89205	0	0	0	0	0	0	0	0	0	0	0
3425401B19Rik	40.6791	36.9866	69.5921	79.4558	49.4767	44.1869	69.7164	28.736	34.9634	36.6282	72.5921	44.6051
3632451O06Rik	1637.57	1440.58	2130.75	1946.67	1791.76	1709.54	1585.33	1624.08	1566.55	1500.74	1890.19	1416.66
3632454L22Rik	4.73013	0.948375	0	1.13508	5.89008	1.96386	8.59517	7.92718	0.971204	2.0349	3.72267	8.92101
3830403N18Rik	83.2503	59.7476	22.5151	6.8105	29.4504	34.3676	14.3253	29.7269	28.1649	56.9772	13.0294	33.8998
3830406C13Rik	876.021	975.878	966.102	737.804	1047.26	916.142	939.739	847.218	924.587	920.793	851.562	926.001
3830408C21Rik	27.4348	30.348	28.6556	27.242	17.6702	16.6928	29.6056	35.6723	31.0785	14.2443	16.752	26.763
3830417A13Rik	7.56821	20.8643	9.21072	18.1613	18.8483	11.7832	43.9309	23.7815	20.3953	41.7155	33.5041	24.0867
3830432H09Rik	2.83808	0.948375	1.02341	3.40525	1.17802	1.96386	2.86506	1.9818	1.94241	5.08725	5.58401	3.5684
3930402G23Rik	23.6507	21.8126	17.398	13.621	23.5603	23.5663	8.59517	12.8817	10.6832	18.3141	19.544	9.81311
4430402I18Rik	16.0825	21.8126	19.4448	21.5666	23.5603	24.5483	27.6956	36.6632	33.021	36.6282	24.1974	26.763
4631405J19Rik	70.006	82.5087	88.0135	79.4558	91.8853	75.6087	70.6714	108.008	67.9843	71.2215	74.4535	99.9153
4631405K08Rik	4.73013	12.3289	7.16389	5.67542	5.89008	8.83738	11.4602	9.90898	10.6832	5.08725	3.72267	8.02891
4632404H12Rik	266.78	217.178	166.816	196.369	210.865	184.603	225.385	310.151	235.031	226.891	229.875	255.141
4632411P08Rik	3.78411	4.74188	9.21072	4.54033	7.0681	6.87352	9.55019	9.90898	18.4529	13.2269	15.8214	8.92101
4632415L05Rik	1119.15	915.182	1135.99	916.012	1186.26	947.563	1052.43	987.925	1058.61	925.88	1038.63	1124.05
4632427E13Rik	142.85	91.9924	48.1004	111.238	85.9952	93.2834	127.973	130.799	119.458	59.0121	93.9975	134.707
4632428C04Rik	16.0825	8.53538	6.14048	14.7561	18.8483	7.85545	62.0763	13.8726	11.6545	26.4537	11.168	12.4894
4632428N05Rik	1818.26	1871.14	2023.29	1973.91	1883.65	2151.41	1876.61	1595.35	1844.32	1853.8	1661.24	1875.2
4632433K11Rik	10.4063	18.9675	21.4917	15.8912	16.4922	11.7832	12.4153	38.645	11.6545	23.4014	13.96	19.6262
4731419I09Rik	10.4063	8.53538	7.16389	15.8912	4.71207	6.87352	9.55019	20.8089	16.5105	6.1047	6.51468	11.5973
4732414G09Rik	0.946027	4.74188	2.04683	1.13508	0	2.94579	0.955019	1.9818	5.82723	3.05235	1.86134	1.7842
4732419C18Rik	31.2189	22.761	30.7024	28.3771	22.3823	18.6567	21.9654	39.6359	25.2513	12.2094	12.0987	24.9788
4732440D04Rik	164.609	158.379	76.756	103.293	120.158	107.03	179.544	197.189	163.162	135.321	84.6908	138.276
4732456N10Rik	0	0.948375	0	6.8105	1.17802	1.96386	4.7751	1.9818	1.94241	2.0349	0	1.7842
4732463B04Rik	5.67616	5.69025	8.1873	4.54033	7.0681	5.89159	8.59517	20.8089	10.6832	1.01745	4.65334	3.5684
4732465J04Rik	1.89205	0	1.02341	1.13508	0	0.981931	0.955019	0	0	2.0349	0.930668	2.6763
4732471J01Rik	0.946027	0	0	0	0	0.981931	0.955019	1.9818	0	1.01745	0.930668	1.7842
4732487G21Rik	193.935	178.295	145.325	188.424	219.111	212.097	217.744	225.925	227.262	229.944	201.955	244.436
4732490B19Rik	4.73013	2.84513	1.02341	7.94558	4.71207	0.981931	12.4153	4.95449	4.85602	2.0349	3.72267	5.35261
4732491K20Rik	113.523	129.927	97.2242	83.9961	121.336	102.121	125.108	131.789	103.919	112.937	93.0668	108.836
4831440E17Rik	15.1364	13.2773	7.16389	15.8912	15.3142	6.87352	23.8755	15.8544	13.5969	9.15706	16.752	16.9499
4833407H14Rik	6.62219	1.89675	2.04683	1.13508	1.17802	1.96386	3.82008	0	2.91361	5.08725	1.86134	3.5684
4833412C05Rik	2.83808	0.948375	5.11706	1.13508	0	1.96386	5.73012	3.96359	4.85602	2.0349	1.86134	2.6763
4833412K13Rik	3.78411	4.74188	2.04683	6.8105	8.24611	8.83738	13.3703	4.95449	8.74084	8.13961	14.8907	7.13681
4833413E03Rik	1.89205	0.948375	0	0	2.35603	0	0.955019	2.97269	0	1.01745	0	0
4833417C18Rik	13.2444	8.53538	9.21072	9.08066	5.89008	6.87352	16.2353	22.7906	9.71204	7.12215	9.30668	10.7052
4833418N02Rik	116.361	113.805	55.2643	86.2663	110.734	102.121	139.433	154.58	110.717	110.902	79.1068	148.981
4833420G17Rik	1301.73	1199.69	1257.77	1204.32	1162.7	1013.35	1293.1	1437.79	1273.25	1168.03	1246.16	1424.69
4833421G17Rik	1.89205	0	0	0	0	0	0	0.990898	0	0	0.930668	0.892101
4833422C13Rik	99.3328	99.5794	84.9433	106.698	100.131	84.4461	123.198	93.1444	103.919	74.2739	93.9975	107.944
4833422M21Rik	65.2758	59.7476	94.154	74.9155	67.1469	54.9881	56.3461	71.3446	67.9843	59.0121	60.4934	67.7997
4833423E24Rik	4.73013	5.69025	6.14048	9.08066	15.3142	11.7832	10.5052	3.96359	9.71204	7.12215	9.30668	10.7052
4833427F10Rik	1.89205	2.84513	4.09365	0	4.71207	1.96386	5.73012	4.95449	1.94241	2.0349	0	0
4833427G06Rik	0	0.948375	0	1.13508	1.17802	0.981931	2.86506	0	0	0	1.86134	0
4833428L15Rik	1.89205	3.7935	2.04683	0	0	1.96386	0.955019	4.95449	0.971204	1.01745	0.930668	2.6763
4833439L19Rik	6878.56	6715.45	6593.85	6456.35	6760.64	6683.02	6149.37	5979.08	6241.93	6601.22	6631.01	6252.74
4833445I07Rik	29.3268	43.6253	34.796	23.8367	35.3405	41.2411	42.0209	33.6905	25.2513	37.6457	32.5734	33.8998
4921504A21Rik	34.057	19.9159	11.2575	26.1069	17.6702	20.6205	14.3253	33.6905	19.4241	18.3141	20.4747	16.9499
4921506M07Rik	128.66	117.599	99.271	145.291	127.226	137.47	191.959	196.198	121.401	79.3612	106.096	118.649
4921507G05Rik	2.83808	0.948375	7.16389	2.27017	0	5.89159	1.91004	1.9818	1.94241	3.05235	6.51468	1.7842
4921507L20Rik	23.6507	22.761	13.3044	9.08066	11.7802	9.81931	21.0104	13.8726	23.3089	14.2443	9.30668	17.842
4921507P07Rik	74.7361	93.8892	63.4516	65.8348	65.9689	96.2292	72.5815	94.1353	59.2435	74.2739	93.0668	88.318
4921508D12Rik	0	0	0	3.40525	0	0.981931	0	0	0	0	0	0.892101
4921508M14Rik	0	1.89675	0	0	0	0	0	0	0	0	0	0
4921511H03Rik	0	0	0	0	0	1.96386	0	0	0	0	0	0.892101
4921513D11Rik	4.73013	0.948375	9.21072	10.2157	8.24611	2.94579	10.5052	5.94539	3.88482	3.05235	8.37602	7.13681
4921513I03Rik	0.946027	0	1.02341	0	0	0	0.955019	0	0	1.01745	0.930668	0.892101
4921514A10Rik	5.67616	1.89675	2.04683	10.2157	4.71207	2.94579	0.955019	6.93628	1.94241	7.12215	1.86134	4.46051
4921517D22Rik	0	0	0	0	0	0.981931	0.955019	0	0	0	0	0
4921518K17Rik	0	1.89675	0	0	1.17802	0.981931	0	0	0.971204	0	0	0.892101
4921522P10Rik	0	4.74188	7.16389	5.67542	2.35603	1.96386	2.86506	5.94539	1.94241	2.0349	4.65334	1.7842
4921523L03Rik	13.2444	14.2256	5.11706	10.2157	7.0681	13.747	22.9205	21.7998	13.5969	4.0698	10.2374	12.4894
4921524J17Rik	348.138	335.725	396.061	297.392	399.348	291.633	303.696	339.878	397.223	374.422	343.417	416.611
4921528I07Rik	0	0	0	0	0	0	0	2.97269	0.971204	3.05235	0	0
4921530L21Rik	0	1.89675	0	3.40525	0	0.981931	0.955019	0	0.971204	2.0349	1.86134	1.7842
4921531C22Rik	133.39	105.27	101.318	125.994	121.336	112.922	116.512	104.044	124.314	126.164	105.166	123.11
4921534H16Rik	2.83808	0	0	0	0	0	0.955019	0	1.94241	0	0	0.892101
4921536K21Rik	26.4887	18.0191	17.398	17.0262	25.9164	29.4579	21.0104	22.7906	17.4817	18.3141	26.9894	16.0578
4921539E11Rik	0.946027	0	0	0	0	0	0.955019	1.9818	0	1.01745	0	0
4922502D21Rik	0	1.89675	0	2.27017	0	0	0	0	0	0	0.930668	0.892101
4930401G09Rik	0	3.7935	1.02341	0	2.35603	0.981931	0	0.990898	0	1.01745	0	0
4930402H24Rik	2585.49	2217.3	1839.07	2560.75	2439.67	2394.93	2490.69	2559.49	2444.52	1941.3	2469.06	2368.53
4930403O15Rik	0.946027	2.84513	0	1.13508	0	0.981931	0	0	0.971204	1.01745	0.930668	0.892101
4930403P22Rik	2.83808	1.89675	3.07024	1.13508	0	2.94579	2.86506	2.97269	1.94241	2.0349	3.72267	5.35261
4930404I05Rik	14.1904	10.4321	10.2341	22.7017	11.7802	11.7832	21.9654	18.8271	24.2801	25.4363	12.0987	17.842
4930404N11Rik	8.51424	11.3805	6.14048	9.08066	3.53405	10.8012	14.3253	7.92718	7.76964	14.2443	7.44535	9.81311
4930405A21Rik	12.2983	18.0191	15.3512	14.7561	15.3142	11.7832	12.4153	9.90898	18.4529	7.12215	19.544	23.1946
4930405O22Rik	5.67616	0.948375	2.04683	1.13508	3.53405	0	0.955019	0	3.88482	1.01745	0.930668	1.7842
4930407G08Rik	1.89205	0	0	0	1.17802	0	0.955019	1.9818	0	1.01745	1.86134	0.892101
4930407I10Rik	0.946027	2.84513	2.04683	1.13508	2.35603	2.94579	3.82008	0.990898	2.91361	1.01745	0.930668	1.7842
4930408O17Rik	0.946027	0	1.02341	0	0	0	0	0	0	0	0.930668	0
4930412B13Rik	0	0	1.02341	0	0	0.981931	0	0	0	0	0	0
4930412C18Rik	26.4887	25.6061	25.5853	17.0262	28.2724	29.4579	42.9759	23.7815	25.2513	19.3316	21.4054	27.6551
4930412F09Rik	0	0	0	1.13508	0	0	0	0	0.971204	0	0	0
4930412L05Rik	8.51424	11.3805	5.11706	7.94558	5.89008	4.90965	6.68514	11.8908	5.82723	7.12215	6.51468	12.4894
4930412M03Rik	15.1364	3.7935	3.07024	3.40525	3.53405	4.90965	12.4153	3.96359	2.91361	1.01745	9.30668	4.46051
4930412O13Rik	146.634	72.0765	72.6623	162.317	98.9534	102.121	164.263	121.88	128.199	53.9249	151.699	131.139
4930415F15Rik	4.73013	5.69025	4.09365	12.4859	14.1362	10.8012	11.4602	17.8362	4.85602	6.1047	7.44535	8.02891
4930415O20Rik	21.7586	22.761	31.7258	19.2964	12.9582	16.6928	24.8305	20.8089	27.1937	24.4188	25.128	21.4104
4930417H01Rik	0.946027	1.89675	3.07024	1.13508	1.17802	2.94579	1.91004	0.990898	0	4.0698	3.72267	1.7842
4930419G24Rik	0	0	0	0	0	0	0.955019	0	0	0	0.930668	0
4930420N18Rik	19.8666	8.53538	9.21072	12.4859	8.24611	6.87352	6.68514	7.92718	14.5681	4.0698	6.51468	19.6262
4930422M22Rik	14.1904	9.48375	5.11706	17.0262	16.4922	4.90965	9.55019	16.8453	18.4529	8.13961	7.44535	10.7052
4930423C22Rik	1.89205	0	0	1.13508	0	0	0	0	0	0	0	0
4930423M02Rik	0.946027	0	0	2.27017	0	0	0.955019	0.990898	0	1.01745	1.86134	0
4930426D05Rik	253.535	363.228	192.402	253.124	240.315	211.115	224.43	173.407	205.895	154.652	141.462	210.536
4930426I24Rik	14.1904	13.2773	8.1873	28.3771	18.8483	15.7109	20.0554	17.8362	13.5969	10.1745	13.96	18.7341
4930426L09Rik	12.2983	16.1224	14.3278	6.8105	7.0681	17.6748	16.2353	28.736	7.76964	9.15706	11.168	14.2736
4930427A07Rik	268.672	316.757	323.398	265.609	298.038	312.254	299.876	287.36	278.736	274.712	299.675	278.336
4930428N03Rik	0.946027	2.84513	2.04683	0	3.53405	0	0.955019	0	0.971204	1.01745	1.86134	2.6763
4930429F24Rik	101.225	99.5794	88.0135	63.5646	107.199	132.561	94.5469	174.398	105.861	121.077	97.7202	106.16
4930429P21Rik	0	0	0	0	1.17802	0	0.955019	0	0	1.01745	0	2.6763
4930430E12Rik	2.83808	3.7935	0	0	1.17802	0	0	2.97269	0.971204	0	1.86134	1.7842
4930430F08Rik	198.666	168.811	194.448	206.585	212.043	188.531	205.329	211.061	218.521	172.967	256.864	226.594
4930431F12Rik	1.89205	0.948375	0	0	0	0.981931	0	0	0.971204	2.0349	0	0
4930431P03Rik	5.67616	2.84513	1.02341	5.67542	2.35603	3.92772	5.73012	4.95449	8.74084	4.0698	3.72267	4.46051
4930432B10Rik	0.946027	0.948375	1.02341	3.40525	1.17802	1.96386	0	0.990898	0.971204	0	2.79201	0
4930432E11Rik	0.946027	0	1.02341	0	0	0	0	0	0.971204	1.01745	0	0
4930432K21Rik	40.6791	55.9541	71.6389	55.6191	40.0526	51.0604	52.5261	50.5358	50.5026	38.6631	54.9094	61.555
4930433N12Rik	0	0.948375	0	0	0	0	0	0	0	1.01745	0	0
4930434B07Rik	0.946027	0.948375	1.02341	1.13508	1.17802	0	0	0	0	0	0.930668	0
4930435H24Rik	2.83808	0	0	0	2.35603	0	0.955019	0	0	0	0	0
4930438A08Rik	5.67616	1.89675	0	0	0	0.981931	0	0	5.82723	1.01745	0	0.892101
4930438E09Rik	0.946027	0	0	0	0	0	0	0.990898	0	0	0	0
4930439D14Rik	3.78411	2.84513	5.11706	4.54033	2.35603	2.94579	4.7751	2.97269	5.82723	2.0349	0	1.7842
4930441J16Rik	0.946027	0.948375	0	0	0	0	0	0.990898	0	1.01745	0	3.5684
4930442H23Rik	3.78411	0.948375	0	2.27017	1.17802	0.981931	4.7751	0.990898	0	3.05235	5.58401	0
4930443O20Rik	9.46027	14.2256	6.14048	6.8105	7.0681	9.81931	11.4602	6.93628	4.85602	15.2618	12.0987	4.46051
4930444A19Rik	1.89205	1.89675	0	0	0	0	0.955019	3.96359	0.971204	2.0349	1.86134	1.7842
4930444E06Rik	0.946027	0	0	2.27017	1.17802	0.981931	0.955019	0	1.94241	0	0	0
4930444M15Rik	0.946027	0	0	0	0	0	0	0.990898	0	0	0	0
4930444P10Rik	6.62219	8.53538	8.1873	1.13508	5.89008	7.85545	1.91004	0.990898	10.6832	9.15706	5.58401	2.6763
4930445N08Rik	0	0	0	0	0	0	1.91004	0	0	0	0	0
4930445N18Rik	2.83808	2.84513	2.04683	1.13508	1.17802	1.96386	4.7751	2.97269	2.91361	3.05235	5.58401	4.46051
4930447C04Rik	56.7616	64.4895	56.2877	17.0262	10.6021	34.3676	54.4361	83.2354	39.8194	80.3786	22.336	44.6051
4930447F24Rik	3.78411	2.84513	3.07024	6.8105	5.89008	4.90965	2.86506	3.96359	6.79843	2.0349	5.58401	4.46051
4930447M23Rik	6.62219	3.7935	6.14048	2.27017	5.89008	6.87352	12.4153	11.8908	2.91361	5.08725	5.58401	6.24471
4930448D08Rik	0.946027	8.53538	11.2575	0	5.89008	2.94579	4.7751	3.96359	1.94241	6.1047	6.51468	4.46051
4930448E22Rik	3.78411	2.84513	2.04683	1.13508	3.53405	6.87352	3.82008	2.97269	3.88482	11.192	4.65334	5.35261
4930448H16Rik	0	0.948375	0	0	0	1.96386	0.955019	1.9818	0	0	0.930668	1.7842
4930448K20Rik	1.89205	0	0	0	0	0.981931	2.86506	2.97269	0	0	0	0
4930448N21Rik	5.67616	8.53538	3.07024	4.54033	7.0681	10.8012	7.64016	2.97269	5.82723	1.01745	10.2374	7.13681
4930449A18Rik	0.946027	0.948375	0	0	0	0.981931	0.955019	0	0.971204	0	0	0
4930449E01Rik	0	0	0	0	0	0	0	0.990898	1.94241	0	0	0.892101
4930451E10Rik	5.67616	9.48375	6.14048	9.08066	1.17802	4.90965	3.82008	3.96359	5.82723	6.1047	6.51468	3.5684
4930451G09Rik	93.6566	91.9924	145.325	90.8066	98.9534	108.012	121.287	96.1171	97.1204	109.885	101.443	99.9153
4930452B06Rik	281.916	261.752	245.619	259.934	293.326	242.537	194.824	265.561	205.895	202.473	281.062	241.759
4930453H23Rik	0	0	0	0	0	0	0	2.97269	0	0	0	0
4930453N24Rik	951.703	1181.68	1067.42	906.931	1037.83	1085.03	987.49	1043.42	1080.95	1214.84	1035.83	1078.55
4930455B14Rik	1.89205	0	1.02341	1.13508	1.17802	0	0	0.990898	0	0	0.930668	0
4930455G09Rik	64.3298	58.7993	48.1004	73.7804	73.037	56.952	59.2112	50.5358	57.3011	83.431	67.0081	76.7207
4930456G14Rik	0.946027	0	0	0	2.35603	0.981931	0	0	1.94241	0	0.930668	0.892101
4930456L15Rik	0.946027	0	0	0	0	0	0	0	0	0	0	0.892101
4930458D05Rik	4.73013	0	0	4.54033	0	0	0	3.96359	0.971204	2.0349	0	1.7842
4930461C15Rik	1.89205	0.948375	2.04683	0	1.17802	1.96386	0.955019	4.95449	2.91361	2.0349	0	1.7842
4930461G14Rik	0.946027	0	0	0	1.17802	0	0	0	2.91361	3.05235	0.930668	1.7842
4930463O16Rik	0	0	0	2.27017	2.35603	2.94579	1.91004	4.95449	0.971204	1.01745	1.86134	2.6763
4930465K10Rik	3.78411	2.84513	3.07024	9.08066	5.89008	7.85545	0.955019	5.94539	2.91361	1.01745	2.79201	4.46051
4930466I24Rik	0	0.948375	0	1.13508	0	0	0	0	0.971204	0	0	0
4930467D21Rik	0	0.948375	0	0	1.17802	0	1.91004	0.990898	0	0	0	0
4930467K11Rik	0	4.74188	2.04683	0	0	1.96386	6.68514	2.97269	0.971204	3.05235	1.86134	0.892101
4930469G21Rik	0	0	0	1.13508	2.35603	0	0.955019	0.990898	0	0	0.930668	0.892101
4930469K13Rik	3.78411	0.948375	0	3.40525	2.35603	0.981931	2.86506	13.8726	4.85602	8.13961	4.65334	0.892101
4930470B04Rik	0	0	0	0	0	0.981931	1.91004	0	0	0	0	0.892101
4930470G03Rik	2.83808	3.7935	1.02341	1.13508	1.17802	3.92772	1.91004	3.96359	5.82723	0	1.86134	5.35261
4930470P17Rik	0.946027	0	0	1.13508	0	0.981931	0.955019	0	0	0	0	0.892101
4930471C04Rik	0	0	0	0	0	0	0	0	0	1.01745	0.930668	0
4930471M09Rik	0.946027	1.89675	0	0	0	0.981931	0.955019	0	0.971204	0	0	0.892101
4930473A02Rik	31.2189	41.7285	25.5853	31.7823	31.8064	36.3314	29.6056	29.7269	33.021	29.5061	32.5734	27.6551
4930473D10Rik	0	0	0	1.13508	0	0	0	0	0	1.01745	0.930668	1.7842
4930474B08Rik	0	0	1.02341	0	0	0	0	0	0	1.01745	0	0
4930478K11Rik	0.946027	2.84513	1.02341	0	0	1.96386	5.73012	1.9818	5.82723	2.0349	2.79201	0
4930479D17Rik	0.946027	0.948375	2.04683	0	1.17802	0.981931	0	0	0	1.01745	0.930668	0
4930480K15Rik	0	0	0	0	0	0	0	0	0.971204	0	0	0.892101
4930480K23Rik	189.205	138.463	134.067	331.444	197.907	187.549	183.364	221.961	168.99	129.216	389.95	183.773
4930481A15Rik	1.89205	0	0	5.67542	7.0681	1.96386	7.64016	1.9818	4.85602	0	0	0
4930481B07Rik	40.6791	24.6578	27.6321	31.7823	36.5185	23.5663	36.2907	36.6632	24.2801	38.6631	27.9201	36.5761
4930483J18Rik	0	0.948375	0	0	1.17802	1.96386	0.955019	4.95449	0.971204	1.01745	3.72267	0.892101
4930483K19Rik	0.946027	0.948375	0	0	0	0	0	0.990898	0.971204	0	0.930668	0.892101
4930486F22Rik	0	0.948375	0	0	0	0	1.91004	0	0.971204	0	0	1.7842
4930486L24Rik	13.2444	3.7935	7.16389	14.7561	12.9582	13.747	4.7751	9.90898	9.71204	17.2967	1.86134	15.1657
4930500F10Rik	5.67616	3.7935	1.02341	2.27017	2.35603	2.94579	6.68514	4.95449	1.94241	2.0349	3.72267	1.7842
4930500M09Rik	0	0	0	0	0	0	0.955019	1.9818	1.94241	0	0.930668	0
4930502E09Rik	2.83808	1.89675	1.02341	1.13508	2.35603	0	0	0.990898	1.94241	1.01745	0	0.892101
4930502E18Rik	5.67616	4.74188	6.14048	0	5.89008	4.90965	1.91004	9.90898	3.88482	4.0698	3.72267	8.92101
4930503E14Rik	1.89205	0.948375	0	3.40525	0	1.96386	0.955019	0.990898	3.88482	1.01745	3.72267	1.7842
4930503L19Rik	214.748	207.694	158.629	220.206	217.933	230.754	226.34	263.579	239.888	176.019	218.707	230.162
4930504O13Rik	0	0	0	0	1.17802	0	0.955019	0	0.971204	0	0	0
4930505A04Rik	3.78411	0.948375	2.04683	2.27017	1.17802	0.981931	5.73012	3.96359	0.971204	5.08725	3.72267	2.6763
4930505N22Rik	2.83808	3.7935	3.07024	1.13508	0	2.94579	0	2.97269	0.971204	2.0349	2.79201	0.892101
4930506C21Rik	24.5967	18.0191	13.3044	19.2964	12.9582	9.81931	11.4602	15.8544	11.6545	13.2269	7.44535	16.9499
4930507D05Rik	10.4063	10.4321	18.4214	15.8912	20.0263	13.747	13.3703	9.90898	9.71204	12.2094	14.8907	10.7052
4930507D10Rik	0.946027	0	1.02341	0	0	0	1.91004	0	0	0	0	0
4930509E16Rik	1.89205	0	0	1.13508	1.17802	0.981931	0	0.990898	1.94241	0	0.930668	0.892101
4930509G22Rik	16.0825	18.9675	12.281	23.8367	14.1362	7.85545	31.5156	30.7178	16.5105	19.3316	13.0294	14.2736
4930509J09Rik	0	0	0	0	0	0	0.955019	1.9818	0	0	0	0.892101
4930509K18Rik	0	0.948375	1.02341	0	0	0	0	0	0.971204	1.01745	0.930668	0
4930510E17Rik	0	0	1.02341	0	0	0.981931	1.91004	0	0	0	0	0
4930511A02Rik	0.946027	0	0	0	0	0	0.955019	0	0	0	0	0
4930511M06Rik	242.183	7.587	10.2341	18.1613	207.331	19.6386	148.983	189.261	229.204	172.967	13.0294	210.536
4930512B01Rik	21.7586	18.0191	12.281	23.8367	20.0263	18.6567	16.2353	20.8089	16.5105	21.3665	21.4054	23.1946
4930512H18Rik	0	4.74188	4.09365	1.13508	4.71207	3.92772	4.7751	1.9818	4.85602	7.12215	3.72267	5.35261
4930513N10Rik	50.1394	53.109	65.4984	59.0243	57.7228	54.9881	61.1212	64.4084	80.61	67.1517	59.5628	76.7207
4930515G01Rik	20.8126	22.761	18.4214	32.9174	24.7383	29.4579	26.7405	24.7724	24.2801	22.3839	26.9894	20.5183
4930516B21Rik	106.901	112.857	93.1306	83.9961	114.268	86.4099	106.962	106.026	111.689	107.85	106.096	92.7785
4930517E11Rik	0	0	0	0	0	0.981931	0	0	0	0	0	0.892101
4930517J16Rik	0	0.948375	2.04683	1.13508	1.17802	0.981931	0.955019	0	0.971204	2.0349	0.930668	0.892101
4930517O19Rik	1.89205	0.948375	0	0	0	0	0.955019	1.9818	4.85602	1.01745	3.72267	1.7842
4930518I15Rik	57.7076	55.0058	32.7492	47.6735	38.8745	41.2411	64.9413	80.2627	56.3299	41.7155	57.7014	56.2024
4930519A11Rik	1.89205	0.948375	1.02341	0	1.17802	1.96386	3.82008	1.9818	2.91361	1.01745	0.930668	2.6763
4930519F09Rik	0.946027	0	0	1.13508	0	0	0	0.990898	0.971204	0	0	0
4930519F16Rik	0	0	0	2.27017	0	0	0	2.97269	0.971204	2.0349	1.86134	0
4930519G04Rik	0	0	1.02341	1.13508	0	0	0.955019	0	0	0	0.930668	0.892101
4930519P11Rik	0.946027	0	0	1.13508	1.17802	0	0.955019	0	0	0	0	1.7842
4930520O04Rik	26.4887	30.348	21.4917	27.242	28.2724	26.5121	34.3807	72.3355	26.2225	35.6108	26.9894	21.4104
4930521E06Rik	0	0.948375	0	0	3.53405	0	0	1.9818	0	1.01745	0	0
4930522L14Rik	107.847	119.495	179.097	71.5102	186.127	141.398	153.758	111.971	164.134	112.937	163.798	127.57
4930522O17Rik	0	0	0	0	1.17802	0	0	0.990898	0	0	0	0
4930523C07Rik	902.509	928.459	801.332	900.121	970.685	895.521	912.999	790.736	812.898	773.262	849.7	793.078
4930524B15Rik	1.89205	0.948375	0	0	3.53405	0.981931	0.955019	3.96359	1.94241	3.05235	0.930668	4.46051
4930524J08Rik	7.56821	18.9675	18.4214	9.08066	11.7802	19.6386	11.4602	7.92718	13.5969	9.15706	8.37602	18.7341
4930524O07Rik	9.46027	7.587	0	9.08066	3.53405	6.87352	1.91004	5.94539	10.6832	7.12215	2.79201	6.24471
4930524O08Rik	0	0	0	1.13508	0	0.981931	0.955019	0.990898	0	0	0.930668	3.5684
4930525G20Rik	15.1364	36.0383	14.3278	13.621	11.7802	30.4399	19.1004	15.8544	33.021	11.192	29.7814	26.763
4930526A20Rik	11.3523	7.587	6.14048	2.27017	5.89008	4.90965	9.55019	5.94539	2.91361	8.13961	9.30668	5.35261
4930526L06Rik	0	1.89675	1.02341	0	0	0.981931	1.91004	1.9818	0	2.0349	0	1.7842
4930527E20Rik	7.56821	34.1415	38.8897	17.0262	25.9164	35.3495	41.0658	29.7269	27.1937	26.4537	13.96	26.763
4930527J03Rik	0	0.948375	1.02341	0	0	0.981931	0.955019	0	0	3.05235	0	1.7842
4930528D03Rik	0.946027	1.89675	0	1.13508	0	0	0	0	0	0	0	1.7842
4930529C04Rik	0	0	0	0	0	0	0.955019	0	0	0	0.930668	0
4930532G15Rik	4.73013	4.74188	5.11706	2.27017	5.89008	2.94579	0.955019	4.95449	0.971204	4.0698	3.72267	4.46051
4930533B01Rik	4.73013	2.84513	0	4.54033	1.17802	5.89159	5.73012	9.90898	3.88482	2.0349	5.58401	5.35261
4930533D04Rik	1.89205	0.948375	0	1.13508	1.17802	0	0	0.990898	0	1.01745	0	0
4930533K18Rik	8.51424	3.7935	2.04683	4.54033	4.71207	3.92772	3.82008	1.9818	4.85602	2.0349	5.58401	6.24471
4930534D22Rik	0.946027	3.7935	1.02341	1.13508	1.17802	0	0.955019	4.95449	1.94241	2.0349	0	1.7842
4930535L15Rik	11.3523	12.3289	14.3278	10.2157	9.42413	12.7651	11.4602	18.8271	20.3953	5.08725	15.8214	16.9499
4930538E20Rik	0.946027	1.89675	0	1.13508	0	0	0	1.9818	0.971204	0	0	0
4930538K18Rik	16.0825	11.3805	11.2575	12.4859	10.6021	15.7109	13.3703	13.8726	14.5681	20.349	6.51468	9.81311
4930539E08Rik	37.8411	29.3996	47.077	35.1876	36.5185	32.4037	37.2458	40.6268	20.3953	25.4363	34.4347	41.9287
4930539J05Rik	50.1394	42.6769	42.9833	41.9981	49.4767	42.223	35.3357	55.4903	44.6754	33.5759	34.4347	46.3893
4930540M05Rik	7.56821	6.63863	8.1873	2.27017	12.9582	6.87352	6.68514	6.93628	3.88482	6.1047	7.44535	7.13681
4930542C16Rik	0	0	0	1.13508	0	0	0	0.990898	0	0	0	0
4930544D05Rik	11.3523	4.74188	4.09365	6.8105	4.71207	4.90965	6.68514	2.97269	9.71204	4.0698	5.58401	12.4894
4930544I03Rik	10.4063	5.69025	7.16389	3.40525	5.89008	4.90965	7.64016	4.95449	7.76964	6.1047	7.44535	8.92101
4930544L04Rik	0.946027	1.89675	0	0	0	0	0.955019	0	0	0	0.930668	0
4930545L23Rik	0	0	0	0	1.17802	0.981931	0	1.9818	0.971204	2.0349	0	0
4930547E08Rik	1.89205	3.7935	2.04683	4.54033	3.53405	0.981931	3.82008	3.96359	2.91361	1.01745	2.79201	1.7842
4930547M16Rik	9.46027	6.63863	7.16389	6.8105	8.24611	7.85545	10.5052	13.8726	9.71204	13.2269	8.37602	11.5973
4930548H24Rik	0	2.84513	0	0	0	0	0.955019	0.990898	4.85602	0	0.930668	0
4930550C14Rik	18.9205	18.9675	16.3746	15.8912	24.7383	23.5663	29.6056	23.7815	31.0785	20.349	16.752	27.6551
4930550C17Rik	0	0	0	1.13508	0	0	0.955019	0	0.971204	1.01745	1.86134	1.7842
4930550L24Rik	0	0	0	0	1.17802	0	0.955019	0	0	0	0	0
4930551L18Rik	0	0	0	0	0	0.981931	2.86506	4.95449	0.971204	1.01745	1.86134	1.7842
4930551O13Rik	4.73013	3.7935	0	2.27017	4.71207	0.981931	6.68514	6.93628	0.971204	2.0349	1.86134	3.5684
4930552P12Rik	1.89205	4.74188	3.07024	2.27017	7.0681	1.96386	5.73012	1.9818	0.971204	2.0349	6.51468	2.6763
4930554G24Rik	0	0	0	0	0	0	0	0.990898	0	0	0	0.892101
4930555B11Rik	0	0	2.04683	0	0	0	0	0.990898	0	0	0	0
4930555F03Rik	0	0	1.02341	0	0	0	0.955019	0.990898	0.971204	1.01745	0	0.892101
4930555O08Rik	0	0.948375	1.02341	0	0	0	0	0	0	0	0	0
4930556G22Rik	0	0	0	0	0	0.981931	0	0	0	0	0	0.892101
4930556I23Rik	4.73013	4.74188	3.07024	2.27017	2.35603	1.96386	2.86506	5.94539	1.94241	5.08725	0	4.46051
4930556J24Rik	0.946027	0.948375	0	1.13508	1.17802	0	0.955019	1.9818	0	2.0349	0	2.6763
4930556M19Rik	245.021	207.694	182.167	202.045	159.032	186.567	181.454	227.906	180.644	167.879	189.856	237.299
4930556N13Rik	1.89205	1.89675	1.02341	0	1.17802	2.94579	0	2.97269	2.91361	2.0349	0	2.6763
4930558J18Rik	0.946027	0.948375	0	0	1.17802	3.92772	3.82008	2.97269	2.91361	4.0698	6.51468	5.35261
4930558K02Rik	0.946027	0	2.04683	0	0	0	0	0	1.94241	1.01745	0	0
4930558N11Rik	0	0	0	3.40525	0	0	0	0	0	0	4.65334	2.6763
4930562C15Rik	24.5967	34.1415	8.1873	20.4315	20.0263	21.6025	28.6506	38.645	23.3089	20.349	25.128	26.763
4930562F07Rik	6.62219	9.48375	1.02341	1.13508	0	3.92772	4.7751	2.97269	2.91361	6.1047	0.930668	3.5684
4930563D23Rik	0.946027	1.89675	1.02341	2.27017	3.53405	4.90965	1.91004	5.94539	0.971204	1.01745	0	4.46051
4930563E18Rik	1.89205	3.7935	0	2.27017	1.17802	1.96386	1.91004	1.9818	1.94241	2.0349	0.930668	0.892101
4930563E22Rik	70.006	82.5087	72.6623	60.1594	50.6547	52.0423	77.3566	71.3446	74.7827	76.3088	63.2854	80.2891
4930563I02Rik	0	0	0	0	0	0	0.955019	0	0	1.01745	0	0
4930563M21Rik	5.67616	2.84513	5.11706	5.67542	3.53405	4.90965	7.64016	7.92718	5.82723	3.05235	1.86134	5.35261
4930564B18Rik	0	2.84513	1.02341	2.27017	0	0	0	1.9818	0.971204	1.01745	0.930668	0.892101
4930565N06Rik	52.0315	14.2256	13.3044	35.1876	40.0526	36.3314	57.3012	103.053	23.3089	7.12215	42.8107	45.4972
4930568A12Rik	8.51424	1.89675	4.09365	2.27017	2.35603	1.96386	1.91004	0	2.91361	0	2.79201	0.892101
4930570D08Rik	1.89205	1.89675	0	1.13508	1.17802	2.94579	0.955019	0.990898	2.91361	0	0.930668	0
4930570G19Rik	92.7106	145.101	95.1774	144.156	133.116	116.85	166.173	211.061	105.861	144.478	65.1468	122.218
4930570N18Rik	0	0	0	0	0	0	0	0.990898	0	2.0349	1.86134	0.892101
4930577N17Rik	26.4887	36.0383	33.7726	27.242	31.8064	28.476	32.4707	23.7815	40.7906	35.6108	15.8214	24.9788
4930578C19Rik	116.361	107.166	83.9199	116.914	123.692	132.561	119.377	163.498	103.919	76.3088	135.878	134.707
4930578G10Rik	0	0.948375	0	1.13508	0	0	0	0.990898	0	0	0	0
4930578I07Rik	0	0	0	0	0	0	0.955019	0	0	0	0.930668	0
4930578M01Rik	21.7586	13.2773	21.4917	27.242	15.3142	16.6928	15.2803	9.90898	11.6545	11.192	11.168	11.5973
4930579C12Rik	0.946027	0.948375	0	3.40525	1.17802	0	0.955019	0	0	0	0	0
4930579D09Rik	0	0	1.02341	0	0	0	1.91004	0	0	0	0	0
4930579F01Rik	0.946027	0.948375	0	0	0	2.94579	0.955019	1.9818	0	2.0349	0	3.5684
4930579G18Rik	186.367	147.947	86.9901	186.154	137.828	177.729	194.824	292.315	178.702	122.094	162.867	195.37
4930579G24Rik	118.253	146.998	161.699	115.778	142.54	151.217	116.512	112.962	117.516	121.077	121.918	134.707
4930579H20Rik	0.946027	1.89675	0	1.13508	1.17802	0	0	0	0	5.08725	0.930668	0
4930579K19Rik	23.6507	27.5029	32.7492	24.9718	18.8483	17.6748	19.1004	14.8635	19.4241	34.5933	10.2374	17.842
4930579M01Rik	0.946027	0	0	0	1.17802	0	0	0	0.971204	0	1.86134	0
4930581F22Rik	153.256	194.417	130.997	197.504	135.472	125.687	162.353	213.043	164.134	225.874	148.907	180.204
4930583K01Rik	0.946027	0	1.02341	0	0	0.981931	0	0.990898	0.971204	0	0	0.892101
4930583P06Rik	1.89205	0	1.02341	1.13508	0	0	0.955019	0	0.971204	2.0349	0	0.892101
4930588K23Rik	5.67616	2.84513	9.21072	4.54033	7.0681	4.90965	1.91004	7.92718	5.82723	4.0698	1.86134	8.92101
4930589L23Rik	0.946027	0.948375	1.02341	0	1.17802	0	0	0	0.971204	0	1.86134	0.892101
4930589P08Rik	0	0	1.02341	0	0	0	0	0.990898	0	0	0	0
4930590J08Rik	2.83808	2.84513	1.02341	3.40525	2.35603	0.981931	3.82008	1.9818	3.88482	4.0698	0.930668	0.892101
4930593A02Rik	0.946027	0	0	1.13508	0	0	3.82008	2.97269	0	0	0	0.892101
4930594C11Rik	3.78411	2.84513	1.02341	2.27017	0	0	3.82008	0.990898	5.82723	0	2.79201	3.5684
4930594M22Rik	264.887	242.784	199.566	265.609	221.467	331.893	296.056	445.904	249.6	259.45	220.568	292.609
4930595D18Rik	0	0.948375	0	2.27017	1.17802	0	0	0	0.971204	0	0	0
4930597A21Rik	0.946027	0.948375	0	1.13508	0	0	0	0.990898	2.91361	0	0.930668	0.892101
4930597O21Rik	2.83808	4.74188	8.1873	4.54033	5.89008	2.94579	2.86506	0	1.94241	3.05235	0.930668	1.7842
4930598A11Rik	0	0	0	0	0	0.981931	0	1.9818	0	0	0	0.892101
4930599A14Rik	0	0.948375	2.04683	0	0	1.96386	1.91004	0.990898	0.971204	0	1.86134	0
4930599N23Rik	9.46027	7.587	5.11706	13.621	18.8483	17.6748	11.4602	7.92718	12.6257	13.2269	5.58401	10.7052
4931403E22Rik	14.1904	9.48375	8.1873	18.1613	8.24611	11.7832	9.55019	12.8817	13.5969	7.12215	10.2374	10.7052
4931403G20Rik	3.78411	0	0	2.27017	4.71207	0	1.91004	2.97269	1.94241	1.01745	0	1.7842
4931403M11Rik	2.83808	0.948375	0	3.40525	3.53405	1.96386	1.91004	0.990898	0	0	0.930668	0.892101
4931406B18Rik	1.89205	0	0	0	0	0	0	0	0.971204	0	0	0.892101
4931406C07Rik	2551.43	2825.21	2907.52	2364.38	2859.05	2963.47	2543.22	2606.06	2714.52	2555.84	2871.11	2695.93
4931406G06Rik	0.946027	0.948375	0	0	2.35603	0	2.86506	1.9818	1.94241	0	2.79201	0.892101
4931406P16Rik	1840.02	1240.47	1253.68	1921.7	1690.45	1875.49	1771.56	2108.63	1594.72	1053.06	1671.48	1409.52
4931409K22Rik	0.946027	0	1.02341	0	0	0	0.955019	0	0	0	0	0.892101
4931413I07Rik	0.946027	3.7935	1.02341	0	5.89008	0	3.82008	4.95449	0.971204	6.1047	1.86134	4.46051
4931413K12Rik	9.46027	9.48375	0	17.0262	8.24611	15.7109	14.3253	20.8089	9.71204	8.13961	11.168	7.13681
4931414P19Rik	235.561	239.939	279.392	282.636	208.509	209.151	204.374	219.979	209.78	187.211	241.043	200.723
4931415C17Rik	11.3523	7.587	18.4214	17.0262	4.71207	4.90965	14.3253	19.818	7.76964	16.2792	11.168	2.6763
4931422A03Rik	9.46027	6.63863	3.07024	6.8105	9.42413	9.81931	6.68514	7.92718	9.71204	5.08725	7.44535	8.92101
4931423N10Rik	0	0	1.02341	0	1.17802	3.92772	1.91004	7.92718	0.971204	1.01745	0.930668	3.5684
4931428F04Rik	288.538	295.893	216.964	290.581	261.52	289.67	358.132	345.823	306.901	252.328	306.19	272.091
4931428L18Rik	0.946027	0	1.02341	0	0	0.981931	0	0.990898	0.971204	0	0.930668	0
4931429I11Rik	44.4633	45.522	14.3278	46.5384	69.503	41.2411	87.8618	50.5358	43.7042	51.89	25.128	47.2814
4931429L15Rik	0.946027	1.89675	0	2.27017	0	0.981931	1.91004	0.990898	3.88482	0	0.930668	0
4931429P17Rik	7.56821	7.587	2.04683	2.27017	5.89008	0.981931	9.55019	32.6996	9.71204	44.7678	19.544	16.9499
4931431C16Rik	1.89205	0.948375	1.02341	0	1.17802	0.981931	1.91004	1.9818	0	0	0	0
4931440F15Rik	0	0	1.02341	1.13508	4.71207	0	0.955019	0.990898	0.971204	1.01745	3.72267	5.35261
4931440J10Rik	0.946027	2.84513	6.14048	2.27017	0	1.96386	2.86506	2.97269	4.85602	4.0698	1.86134	7.13681
4931440P22Rik	25.5427	25.6061	18.4214	19.2964	24.7383	22.5844	21.0104	26.7542	34.9634	27.4712	30.7121	21.4104
4932411E22Rik	62.4378	26.5545	35.8194	57.8892	55.3668	56.952	73.5365	50.5358	44.6754	28.4886	55.8401	47.2814
4932411K12Rik	7.56821	5.69025	1.02341	4.54033	3.53405	0.981931	4.7751	1.9818	0.971204	3.05235	2.79201	2.6763
4932412D23Rik	0	0	1.02341	0	0	0	0	0	0.971204	0	0.930668	0
4932413F04Rik	0.946027	0	0	1.13508	0	5.89159	0.955019	0.990898	0	0	2.79201	0.892101
4932414N04Rik	0.946027	0	0	0	0	0	0.955019	0	0	0	0	0
4932415D10Rik	0.946027	0	0	0	0	0	1.91004	0	0.971204	0	0	0
4932418E24Rik	5.67616	2.84513	3.07024	9.08066	1.17802	5.89159	3.82008	7.92718	1.94241	3.05235	2.79201	0.892101
4932431P20Rik	0.946027	2.84513	0	1.13508	0	0	1.91004	0.990898	0.971204	1.01745	0	0
4932435O22Rik	16.0825	4.74188	5.11706	7.94558	20.0263	5.89159	6.68514	8.91808	5.82723	10.1745	13.96	21.4104
4932438A13Rik	4270.36	2720.89	2838.95	4297.42	4454.08	4170.26	4501.01	4564.08	3819.75	2318.77	4505.37	3545.21
4932438H23Rik	6.62219	3.7935	1.02341	4.54033	5.89008	6.87352	3.82008	8.91808	8.74084	6.1047	5.58401	5.35261
4932441J04Rik	51.0854	55.0058	66.5218	62.4296	42.4086	49.0965	58.2562	59.4539	63.1283	39.6806	41.8801	42.8209
4932442E05Rik	38.7871	12.3289	7.16389	38.5928	22.3823	22.5844	25.7855	21.7998	26.2225	14.2443	19.544	23.1946
4932442L08Rik	1.89205	0.948375	0	1.13508	0	1.96386	0.955019	1.9818	0.971204	0	0.930668	0
4932443I19Rik	0	0	1.02341	0	0	0	0.955019	0	0	0	0	0
4932443L11Rik	9.46027	6.63863	1.02341	2.27017	5.89008	2.94579	5.73012	7.92718	5.82723	5.08725	3.72267	9.81311
4932702P03Rik	21.7586	15.174	6.14048	20.4315	14.1362	20.6205	23.8755	45.5813	18.4529	13.2269	13.0294	27.6551
4933400A11Rik	0	1.89675	0	0	0	0	0.955019	0	0	0	0	0
4933400C23Rik	1.89205	0	1.02341	0	0	0	0	0	0	1.01745	0	0
4933400F21Rik	3.78411	3.7935	0	0	0	0	0	0	0	0	3.72267	0
4933402D24Rik	9.46027	1.89675	2.04683	17.0262	9.42413	9.81931	10.5052	6.93628	7.76964	2.0349	7.44535	6.24471
4933402E13Rik	0	0	0	0	0	0	0	0	0.971204	0	0	0.892101
4933402J07Rik	0	0	0	2.27017	0	0	0	0.990898	0	0	0	0.892101
4933402P03Rik	1.89205	0.948375	0	0	0	0	0.955019	0.990898	0.971204	2.0349	0.930668	0.892101
4933403L11Rik	0.946027	0.948375	0	0	0	1.96386	0	1.9818	0.971204	0	0.930668	0.892101
4933404O12Rik	165.555	158.379	165.793	152.101	167.278	174.784	171.903	169.444	155.393	149.565	187.064	146.305
4933405D12Rik	0.946027	3.7935	3.07024	0	0	0	0.955019	0.990898	1.94241	0	0.930668	0
4933405L10Rik	3.78411	3.7935	2.04683	1.13508	1.17802	4.90965	0.955019	4.95449	8.74084	5.08725	1.86134	5.35261
4933405O20Rik	0	0	0	0	0	0	0	0.990898	0.971204	0	0	0.892101
4933406C10Rik	12.2983	14.2256	6.14048	20.4315	11.7802	3.92772	16.2353	23.7815	13.5969	11.192	5.58401	20.5183
4933406I18Rik	0	4.74188	0	1.13508	2.35603	1.96386	1.91004	6.93628	3.88482	2.0349	2.79201	2.6763
4933406J10Rik	3.78411	0.948375	5.11706	0	7.0681	3.92772	10.5052	2.97269	9.71204	5.08725	5.58401	5.35261
4933406M09Rik	0	0.948375	0	0	0	0	0.955019	0.990898	0.971204	1.01745	0	0.892101
4933406P04Rik	31.2189	33.1931	24.5619	20.4315	22.3823	28.476	27.6956	23.7815	21.3665	20.349	27.9201	21.4104
4933407I08Rik	3.78411	0.948375	3.07024	2.27017	0	1.96386	2.86506	1.9818	0	1.01745	3.72267	4.46051
4933407K13Rik	237.453	208.643	107.458	196.369	179.058	185.585	226.34	340.869	226.291	183.141	216.846	246.22
4933407L21Rik	8.51424	8.53538	10.2341	7.94558	5.89008	8.83738	15.2803	9.90898	4.85602	5.08725	6.51468	9.81311
4933408B17Rik	33.1109	45.522	23.5385	29.5122	28.2724	31.4218	31.5156	52.5176	34.9634	26.4537	30.7121	37.4682
4933408J17Rik	0	0	0	0	2.35603	0.981931	0.955019	0	0	1.01745	0.930668	0.892101
4933408N05Rik	0	0.948375	1.02341	1.13508	0	0	0	1.9818	0.971204	1.01745	0.930668	2.6763
4933411K16Rik	7.56821	6.63863	6.14048	13.621	5.89008	11.7832	6.68514	7.92718	5.82723	4.0698	8.37602	4.46051
4933412A08Rik	4.73013	1.89675	5.11706	1.13508	1.17802	0	1.91004	0	0.971204	2.0349	1.86134	0.892101
4933412E24Rik	0	0.948375	0	1.13508	0	0	0	0	0	0	0	0
4933413C19Rik	1.89205	0.948375	1.02341	0	2.35603	0.981931	0	1.9818	3.88482	0	0	0
4933413G19Rik	3.78411	6.63863	5.11706	10.2157	4.71207	4.90965	4.7751	0.990898	0.971204	2.0349	6.51468	8.92101
4933413J09Rik	11.3523	12.3289	9.21072	18.1613	11.7802	10.8012	16.2353	12.8817	9.71204	12.2094	7.44535	11.5973
4933415A04Rik	78.5202	112.857	93.1306	78.3207	89.5292	97.2112	95.5019	88.1899	86.4372	96.6578	72.5921	84.7496
4933415F23Rik	0	0	0	0	0	0	0.955019	0	0	0	0.930668	0.892101
4933416E14Rik	0.946027	0.948375	1.02341	2.27017	1.17802	1.96386	0.955019	0.990898	0	2.0349	0.930668	0.892101
4933416M07Rik	0.946027	0.948375	0	2.27017	5.89008	0	0.955019	0.990898	0	1.01745	0.930668	2.6763
4933417A18Rik	0	0	0	0	0	0	0.955019	0.990898	0	0	0.930668	0
4933417C20Rik	3.78411	5.69025	9.21072	2.27017	8.24611	3.92772	5.73012	3.96359	5.82723	3.05235	10.2374	6.24471
4933417D19Rik	17.9745	23.7094	17.398	15.8912	10.6021	16.6928	12.4153	19.818	14.5681	17.2967	25.128	11.5973
4933417E11Rik	0	0	0	0	0	0	0.955019	0	0.971204	0	0	0
4933417O13Rik	3.78411	0.948375	2.04683	2.27017	0	1.96386	2.86506	2.97269	6.79843	3.05235	5.58401	1.7842
4933421A08Rik	8.51424	2.84513	2.04683	3.40525	0	4.90965	2.86506	15.8544	6.79843	6.1047	3.72267	6.24471
4933421I07Rik	0	0	0	1.13508	0	0	0.955019	0.990898	0	0	0	0
4933421O10Rik	323.541	346.157	462.583	314.418	500.657	381.971	360.997	376.541	345.749	335.759	447.651	516.527
4933423P22Rik	2.83808	0	0	5.67542	2.35603	4.90965	2.86506	6.93628	0.971204	1.01745	0.930668	1.7842
4933424G06Rik	0.946027	0	1.02341	0	0	0.981931	0	0	0.971204	1.01745	0	0
4933424L21Rik	0	0.948375	0	1.13508	0	0	0	0.990898	0.971204	0	0	0
4933424M12Rik	15.1364	18.0191	15.3512	15.8912	23.5603	14.729	13.3703	17.8362	13.5969	22.3839	10.2374	18.7341
4933425L06Rik	0.946027	0.948375	0	3.40525	0	0	1.91004	0.990898	0	0	0.930668	0
4933426K07Rik	0.946027	0	0	0	1.17802	0	0	0.990898	0	0	0	0.892101
4933427D06Rik	0.946027	0.948375	0	1.13508	0	0.981931	0	0.990898	0	0	0	0.892101
4933427D14Rik	654.65	634.463	635.539	677.645	616.103	584.249	712.444	665.883	645.851	589.104	659.844	632.5
4933427E11Rik	3.78411	6.63863	8.1873	1.13508	0	5.89159	8.59517	0.990898	7.76964	5.08725	4.65334	4.46051
4933427G17Rik	4.73013	6.63863	4.09365	5.67542	7.0681	6.87352	4.7751	6.93628	5.82723	4.0698	0.930668	9.81311
4933427G23Rik	17.0285	31.2964	24.5619	10.2157	17.6702	15.7109	17.1903	20.8089	16.5105	29.5061	11.168	24.0867
4933427I04Rik	2.83808	0.948375	0	5.67542	2.35603	0.981931	2.86506	2.97269	0.971204	0	3.72267	3.5684
4933427I22Rik	9.46027	7.587	3.07024	3.40525	7.0681	7.85545	14.3253	5.94539	4.85602	4.0698	2.79201	3.5684
4933428G20Rik	5.67616	2.84513	3.07024	9.08066	5.89008	10.8012	10.5052	7.92718	11.6545	4.0698	8.37602	9.81311
4933428M09Rik	0	0.948375	0	0	0	0	0	0.990898	0	0	0	0
4933429H19Rik	2.83808	2.84513	3.07024	3.40525	1.17802	1.96386	3.82008	2.97269	1.94241	3.05235	1.86134	2.6763
4933430I17Rik	14.1904	10.4321	10.2341	32.9174	23.5603	12.7651	24.8305	21.7998	29.1361	24.4188	24.1974	18.7341
4933431E20Rik	1193.89	1079.25	1051.04	1257.67	1223.96	1154.75	1336.07	1498.24	1124.65	1028.64	1164.27	1290.87
4933431K14Rik	107.847	127.082	130.997	120.319	114.268	110.958	109.827	117.917	92.2644	102.763	94.9282	113.297
4933431K23Rik	35.949	46.4704	56.2877	47.6735	25.9164	54.9881	44.8859	44.5904	43.7042	38.6631	38.1574	38.3603
4933433C11Rik	1.89205	3.7935	2.04683	2.27017	1.17802	0	2.86506	5.94539	2.91361	3.05235	2.79201	4.46051
4933433G15Rik	11.3523	1.89675	6.14048	12.4859	14.1362	18.6567	11.4602	15.8544	20.3953	6.1047	12.0987	16.0578
4933434E20Rik	1845.7	1890.11	1827.82	1769.59	1816.5	1843.08	1765.83	1783.62	1783.13	2033.88	1879.02	1926.05
4933434M16Rik	0	0.948375	0	2.27017	0	0	0	0	0.971204	0	0	0.892101
4933436F18Rik	0	0.948375	0	0	0	0	0.955019	0	0	0	0	1.7842
4933436I20Rik	0	0	0	1.13508	0	0.981931	0	0	0	1.01745	0	0.892101
4933438A12Rik	0	0	0	0	0	0	0	0	0	1.01745	0	0.892101
4933438K21Rik	0	0	0	0	1.17802	0	0	0	0.971204	0	0	0.892101
4933439C10Rik	467.337	542.471	329.539	498.301	305.106	387.863	470.825	625.256	448.696	475.149	347.139	504.037
4933439K11Rik	28.3808	21.8126	12.281	27.242	23.5603	20.6205	20.0554	24.7724	22.3377	26.4537	29.7814	25.8709
4933440M02Rik	0	0.948375	0	0	0	0	0	0	1.94241	1.01745	0	0
4933440N22Rik	3.78411	1.89675	1.02341	3.40525	0	5.89159	1.91004	1.9818	2.91361	2.0349	0.930668	5.35261
5031410I06Rik	1.89205	0.948375	0	1.13508	2.35603	0.981931	0	0	0	1.01745	0	3.5684
5031414D18Rik	48.2474	55.0058	71.6389	66.9699	57.7228	49.0965	49.661	65.3993	57.3011	40.698	49.3254	59.7708
5031415H12Rik	5.67616	1.89675	2.04683	6.8105	8.24611	1.96386	6.68514	5.94539	3.88482	3.05235	4.65334	5.35261
5031425E22Rik	1003.73	912.337	742.998	866.068	791.627	947.563	828.002	1131.61	908.076	953.351	744.535	926.001
5031425F14Rik	5.67616	6.63863	3.07024	4.54033	1.17802	10.8012	2.86506	0.990898	1.94241	2.0349	10.2374	2.6763
5031434C07Rik	8.51424	8.53538	9.21072	3.40525	11.7802	7.85545	9.55019	13.8726	2.91361	2.0349	6.51468	6.24471
5031434O11Rik	208.126	232.352	158.629	205.45	161.388	162.019	185.274	248.715	184.529	222.822	156.352	241.759
5031439G07Rik	11184.9	10332.5	9284.4	11849.1	12173.6	12631.6	9007.74	9441.27	10929	10424.8	10630.1	10434
5033403F01Rik	9.46027	11.3805	9.21072	10.2157	18.8483	18.6567	16.2353	11.8908	16.5105	6.1047	10.2374	8.92101
5033404E19Rik	3.78411	0.948375	4.09365	0	3.53405	2.94579	1.91004	0.990898	0	4.0698	2.79201	4.46051
5033417F24Rik	62.4378	45.522	32.7492	49.9437	37.6965	27.4941	39.1558	64.4084	43.7042	46.8027	43.7414	49.9577
5033423K11Rik	0	0.948375	0	0	2.35603	0	0.955019	0	0	0	0	0
5033426O07Rik	21.7586	23.7094	36.8429	18.1613	21.2043	29.4579	22.9205	4.95449	18.4529	27.4712	24.1974	20.5183
5033430I15Rik	83.2503	91.9924	98.2476	118.049	101.309	121.759	94.5469	104.044	101.976	142.443	84.6908	103.484
5330406M23Rik	0	0	2.04683	0	1.17802	0	0.955019	0	0	1.01745	0	0
5330411J11Rik	10.4063	10.4321	8.1873	2.27017	4.71207	7.85545	6.68514	5.94539	7.76964	7.12215	10.2374	6.24471
5330413P13Rik	1.89205	0	1.02341	1.13508	3.53405	3.92772	0	0	0.971204	0	0.930668	0
5330416C01Rik	0	0	0	1.13508	0	0	0.955019	1.9818	0.971204	1.01745	0.930668	1.7842
5330417C22Rik	61.4917	48.3671	35.8194	77.1856	83.6392	54.9881	99.322	78.2809	56.3299	66.1343	47.4641	56.2024
5330417H12Rik	0	0	0	0	2.35603	0	0	0	0	0	0	0
5330426P16Rik	142.85	164.069	284.509	129.399	146.074	149.253	213.924	143.68	160.249	210.612	161.006	138.276
5330434G04Rik	4.73013	4.74188	0	1.13508	2.35603	15.7109	84.0417	59.4539	19.4241	49.8551	19.544	6.24471
5330438D12Rik	108.793	128.979	99.271	73.7804	102.487	95.2473	112.692	112.962	111.689	120.059	64.2161	123.11
5330438I03Rik	3.78411	0.948375	2.04683	6.8105	1.17802	2.94579	8.59517	0.990898	1.94241	3.05235	5.58401	3.5684
5330439A09Rik	0	2.84513	1.02341	0	0	0	0	2.97269	0.971204	1.01745	1.86134	1.7842
5330439B14Rik	0	0	0	1.13508	0	0	0	0	0	2.0349	0	0
5330439K02Rik	16.0825	6.63863	8.1873	14.7561	5.89008	4.90965	18.1454	11.8908	9.71204	10.1745	12.0987	13.3815
5430400D12Rik	9.46027	14.2256	5.11706	13.621	15.3142	9.81931	20.0554	22.7906	13.5969	20.349	13.0294	15.1657
5430402O13Rik	14.1904	15.174	16.3746	14.7561	15.3142	16.6928	13.3703	13.8726	23.3089	17.2967	9.30668	10.7052
5430403G16Rik	183.529	216.23	214.917	99.8873	201.441	183.621	233.025	195.207	211.723	168.897	226.152	190.91
5430405H02Rik	102.171	113.805	69.5921	89.6716	68.3249	84.4461	99.322	101.072	93.2356	93.6055	75.3841	94.5627
5430416N02Rik	99.3328	65.4379	41.9599	88.5365	67.1469	66.7713	86.9068	105.035	95.178	55.9598	67.9388	93.6706
5430416O09Rik	12.2983	15.174	11.2575	14.7561	12.9582	14.729	11.4602	8.91808	17.4817	8.13961	8.37602	12.4894
5430419D17Rik	151.364	92.9408	124.856	313.283	187.305	240.573	266.45	193.225	131.113	100.728	181.48	114.189
5430420F09Rik	0	0	0	2.27017	3.53405	0	1.91004	0	1.94241	0	0.930668	0.892101
5430421N21Rik	8.51424	14.2256	12.281	12.4859	14.1362	12.7651	6.68514	5.94539	6.79843	17.2967	7.44535	13.3815
5430427O19Rik	11.3523	7.587	8.1873	12.4859	5.89008	10.8012	12.4153	6.93628	18.4529	16.2792	9.30668	8.92101
5530401A14Rik	0.946027	2.84513	1.02341	0	0	0	0	0	0.971204	0	0	1.7842
5530601H04Rik	472.067	503.587	409.365	668.564	676.181	455.616	703.849	482.567	465.207	446.661	719.407	500.469
5730403I07Rik	17.0285	19.9159	24.5619	21.5666	15.3142	16.6928	21.0104	16.8453	15.5393	22.3839	7.44535	24.0867
5730405O15Rik	36.895	33.1931	25.5853	30.6472	24.7383	27.4941	37.2458	37.6541	43.7042	27.4712	34.4347	31.2235
5730409E04Rik	1100.23	1158.91	1215.81	1093.08	1114.4	1176.35	1347.53	1167.28	1121.74	1341	1165.2	1042.87
5730416F02Rik	0	0	0	0	2.35603	0	0.955019	0	0	2.0349	0.930668	0
5730419F03Rik	9.46027	12.3289	6.14048	17.0262	9.42413	15.7109	18.1454	6.93628	7.76964	6.1047	18.6134	14.2736
5730420D15Rik	40.6791	25.6061	34.796	46.5384	28.2724	79.5364	46.796	40.6268	41.7618	28.4886	36.2961	60.6629
5730422E09Rik	1.89205	3.7935	2.04683	1.13508	4.71207	0	0.955019	1.9818	1.94241	1.01745	0.930668	1.7842
5730435O14Rik	0	0	0	1.13508	0	0	1.91004	0	0	0	1.86134	0
5730437C11Rik	0	0	0	0	0	0	0	0.990898	0	0	0.930668	0
5730455P16Rik	1471.07	1329.62	1355	1502.85	1781.16	1578.94	1798.3	1856.94	1626.77	1501.76	1510.47	1595.08
5730488B01Rik	0	0	0	0	0	0	1.91004	0	0	1.01745	0	0
5730507C01Rik	0	11.3805	14.3278	0	1.17802	0	0	7.92718	0.971204	13.2269	3.72267	0.892101
5730508B09Rik	412.468	371.763	407.318	292.851	402.882	333.857	351.447	294.297	393.338	387.649	316.427	369.33
5730522E02Rik	14.1904	16.1224	12.281	20.4315	7.0681	14.729	14.3253	18.8271	13.5969	12.2094	14.8907	16.9499
5730559C18Rik	1542.02	1196.85	899.58	1349.61	1143.85	1190.1	1144.11	1093.95	1248	1187.36	1002.33	1217.72
5730596B20Rik	0.946027	0	0	0	0	0	0.955019	0	0	0	0	0
5830411N06Rik	2.83808	0	1.02341	3.40525	1.17802	0	0.955019	1.9818	0	0	0	0
5830415B17Rik	2.83808	0.948375	2.04683	1.13508	0	0	0	0.990898	2.91361	0	0	0
5830415F09Rik	155.148	153.637	180.121	157.777	143.718	117.832	156.623	155.571	143.738	175.002	171.243	168.607
5830416P10Rik	24.5967	18.9675	11.2575	17.0262	11.7802	6.87352	12.4153	10.8999	26.2225	17.2967	13.0294	16.0578
5830417I10Rik	246.913	157.43	196.495	292.851	229.713	180.675	320.887	352.76	296.217	173.984	343.417	293.501
5830418P13Rik	0	0.948375	1.02341	0	1.17802	1.96386	0.955019	0.990898	1.94241	1.01745	0.930668	0
5830428H23Rik	1123.88	1048.9	770.63	734.399	671.469	865.081	1040.97	893.79	970.233	773.262	860.868	1011.64
5830432E09Rik	6.62219	12.3289	7.16389	14.7561	11.7802	5.89159	4.7751	20.8089	6.79843	7.12215	12.0987	13.3815
5830444B04Rik	2.83808	0.948375	22.5151	11.3508	5.89008	15.7109	2.86506	6.93628	11.6545	4.0698	22.336	15.1657
5830444F18Rik	0	2.84513	0	0	1.17802	0	0	0	0	0	0	0.892101
5830454E08Rik	17.9745	35.0899	35.8194	29.5122	23.5603	17.6748	26.7405	24.7724	18.4529	21.3665	33.5041	16.9499
5830462I19Rik	3.78411	10.4321	4.09365	3.40525	5.89008	3.92772	4.7751	11.8908	4.85602	3.05235	5.58401	3.5684
5830468F06Rik	3.78411	7.587	7.16389	1.13508	7.0681	4.90965	2.86506	1.9818	5.82723	3.05235	9.30668	5.35261
5830473C10Rik	0.946027	0.948375	2.04683	1.13508	0	2.94579	0.955019	0	1.94241	0	0.930668	1.7842
5930403N24Rik	84.1964	67.3347	79.8262	90.8066	94.2413	96.2292	90.7268	103.053	101.005	64.0994	120.987	96.3469
5930409G06Rik	3.78411	3.7935	5.11706	4.54033	0	0.981931	6.68514	9.90898	1.94241	5.08725	0	3.5684
5930412G12Rik	221.37	241.836	289.626	271.285	226.179	280.832	230.16	183.316	258.34	255.38	283.854	235.515
5930422O12Rik	2.83808	3.7935	2.04683	1.13508	3.53405	0.981931	8.59517	11.8908	1.94241	7.12215	4.65334	1.7842
6030407O03Rik	34.057	24.6578	30.7024	47.6735	35.3405	28.476	23.8755	26.7542	30.1073	35.6108	33.5041	35.684
6030408B16Rik	0.946027	1.89675	2.04683	1.13508	4.71207	7.85545	3.82008	7.92718	4.85602	9.15706	4.65334	6.24471
6030419C18Rik	1048.2	1175.99	1462.46	1086.27	1053.15	1256.87	1086.81	1141.51	1140.19	1315.56	1019.08	1053.57
6030442E23Rik	0	0	0	1.13508	0	0	0.955019	0	0	0	0.930668	0
6030442K20Rik	13.2444	12.3289	14.3278	19.2964	15.3142	11.7832	24.8305	18.8271	17.4817	24.4188	20.4747	16.9499
6030443J06Rik	100.279	14.2256	48.1004	80.5909	54.1887	41.2411	45.8409	51.5267	54.3874	16.2792	93.0668	48.1735
6030445D17Rik	10.4063	15.174	4.09365	13.621	8.24611	8.83738	9.55019	17.8362	10.6832	16.2792	8.37602	11.5973
6030458C11Rik	937.512	902.853	866.831	926.228	960.083	909.268	1078.22	994.861	934.299	798.699	987.439	1038.41
6030460B20Rik	1.89205	1.89675	0	2.27017	5.89008	1.96386	2.86506	0.990898	1.94241	1.01745	1.86134	2.6763
6030468B19Rik	2.83808	0	0	3.40525	0	0	0	0	0.971204	1.01745	1.86134	0
6030469F06Rik	0	0	0	1.13508	0	0	0	1.9818	0	0	0	0
6030471H07Rik	0	0	0	0	0	0	0.955019	0.990898	0.971204	1.01745	0	0
6030498E09Rik	25.5427	19.9159	18.4214	14.7561	36.5185	33.3857	23.8755	19.818	19.4241	23.4014	15.8214	21.4104
6230400D17Rik	45.4093	47.4188	25.5853	52.2138	44.7646	43.205	58.2562	65.3993	50.5026	33.5759	56.7708	48.1735
6230415J03Rik	707.628	527.297	419.599	481.275	623.171	445.797	644.638	686.692	654.592	450.731	612.38	769.883
6330403A02Rik	234.615	216.23	309.071	240.638	219.111	265.121	271.226	287.36	205.895	196.368	199.163	201.615
6330403K07Rik	1253.49	1385.58	1527.96	1040.87	1321.73	1295.17	1538.54	1725.15	1569.47	1818.18	1442.54	1435.39
6330403L08Rik	303.675	284.513	339.773	367.767	247.383	311.272	377.233	398.341	359.346	362.212	342.486	259.601
6330403N20Rik	0.946027	0	0	1.13508	1.17802	0	0	1.9818	0	2.0349	0	3.5684
6330408A02Rik	425.712	482.723	419.599	451.763	405.238	413.393	488.015	442.931	404.992	422.242	453.235	483.519
6330409D20Rik	4.73013	4.74188	0	4.54033	3.53405	1.96386	8.59517	5.94539	5.82723	5.08725	2.79201	1.7842
6330416G13Rik	470.175	464.704	383.78	409.765	438.222	487.038	408.748	519.23	392.367	492.446	403.91	544.182
6330418K02Rik	36.895	35.0899	48.1004	61.2945	29.4504	41.2411	47.751	26.7542	37.877	39.6806	34.4347	49.0656
6330549D23Rik	50.1394	45.522	30.7024	40.863	27.0944	45.1688	39.1558	72.3355	36.9058	35.6108	55.8401	53.5261
6330562C20Rik	20.8126	16.1224	18.4214	17.0262	16.4922	18.6567	17.1903	12.8817	7.76964	15.2618	20.4747	19.6262
6430511E19Rik	124.876	38.8834	37.8663	82.8611	80.1051	58.9159	115.557	142.689	80.61	26.4537	78.1761	105.268
6430531B16Rik	1.89205	7.587	2.04683	3.40525	0	6.87352	0	2.97269	0.971204	6.1047	3.72267	1.7842
6430548M08Rik	1064.28	986.31	1017.27	1095.36	1044.9	1010.41	1388.6	1085.03	1006.17	1077.48	1013.5	857.309
6430550D23Rik	44.4633	42.6769	28.6556	54.484	28.2724	30.4399	46.796	47.5631	29.1361	22.3839	47.4641	48.1735
6430562O15Rik	12.2983	32.2448	28.6556	12.4859	11.7802	15.7109	15.2803	28.736	16.5105	11.192	7.44535	33.8998
6430571L13Rik	134.336	124.237	114.622	121.454	126.048	156.127	167.128	232.861	166.076	210.612	121.918	126.678
6430573F11Rik	125.822	139.411	127.927	125.994	174.346	139.434	199.599	185.298	134.997	159.74	156.352	121.326
6430573P05Rik	19.8666	13.2773	20.4683	14.7561	18.8483	21.6025	13.3703	10.8999	17.4817	16.2792	15.8214	9.81311
6430590A07Rik	21.7586	14.2256	13.3044	17.0262	27.0944	20.6205	17.1903	26.7542	21.3665	7.12215	17.6827	17.842
6430628N08Rik	4.73013	0.948375	3.07024	10.2157	1.17802	1.96386	5.73012	3.96359	7.76964	4.0698	4.65334	8.92101
6430710C18Rik	1.89205	4.74188	1.02341	1.13508	4.71207	0.981931	0	0.990898	0.971204	1.01745	3.72267	0.892101
6530401F13Rik	0	0.948375	1.02341	1.13508	2.35603	0.981931	2.86506	0.990898	2.91361	0	0.930668	0.892101
6530402F18Rik	198.666	182.088	202.636	202.045	186.127	220.934	215.834	209.079	203.953	208.577	204.747	168.607
6530403H02Rik	4.73013	6.63863	5.11706	7.94558	9.42413	6.87352	8.59517	4.95449	4.85602	0	7.44535	10.7052
6530409C15Rik	16.0825	5.69025	4.09365	9.08066	5.89008	12.7651	12.4153	16.8453	12.6257	7.12215	21.4054	19.6262
6530411M01Rik	6.62219	3.7935	2.04683	3.40525	1.17802	6.87352	9.55019	4.95449	8.74084	5.08725	6.51468	3.5684
6720427I07Rik	186.367	218.126	136.114	106.698	189.661	116.85	148.983	218.988	210.751	234.014	130.294	197.154
6720464F23Rik	0	1.89675	2.04683	0	0	1.96386	0.955019	0.990898	0	1.01745	2.79201	2.6763
6720483E21Rik	14.1904	15.174	9.21072	18.1613	14.1362	10.8012	9.55019	24.7724	21.3665	18.3141	13.0294	18.7341
6720489N17Rik	126.768	106.218	91.0837	60.1594	135.472	127.651	127.973	117.917	134.026	120.059	93.0668	148.089
6820408C15Rik	41.6252	44.5736	42.9833	39.7279	56.5448	51.0604	37.2458	53.5085	48.5602	68.1692	61.4241	37.4682
6820431F20Rik	83.2503	61.6444	66.5218	71.5102	95.4193	114.886	90.7268	90.1717	93.2356	65.1168	88.4135	74.9365
7330404K18Rik	9.46027	6.63863	1.02341	6.8105	4.71207	3.92772	9.55019	19.818	8.74084	4.0698	1.86134	12.4894
7420461P10Rik	3.78411	0	0	0	2.35603	0	1.91004	0.990898	0	0	0	0
7530416G11Rik	0	0	0	0	1.17802	0	0	0	0.971204	1.01745	0	0.892101
7530428D23Rik	3.78411	7.587	7.16389	5.67542	5.89008	2.94579	2.86506	2.97269	2.91361	5.08725	4.65334	4.46051
8030423F21Rik	4.73013	3.7935	3.07024	6.8105	4.71207	4.90965	3.82008	3.96359	4.85602	4.0698	2.79201	1.7842
8030423J24Rik	1.89205	0.948375	0	1.13508	3.53405	0	0	0	0	0	0.930668	0
8030442B05Rik	0	0.948375	1.02341	3.40525	0	1.96386	0.955019	0.990898	0.971204	1.01745	1.86134	2.6763
8030451A03Rik	22.7046	20.8643	11.2575	27.242	15.3142	14.729	19.1004	26.7542	22.3377	17.2967	20.4747	16.0578
8030453O22Rik	24.5967	21.8126	38.8897	24.9718	41.2306	39.2772	46.796	29.7269	25.2513	40.698	35.3654	33.8998
8030462N17Rik	553.426	374.608	391.967	573.217	669.113	648.074	574.922	627.238	570.097	373.404	587.252	548.642
8030474K03Rik	27.4348	4.74188	0	1.13508	1.17802	4.90965	1.91004	10.8999	6.79843	8.13961	0.930668	8.02891
8430408G22Rik	54.8695	48.3671	38.8897	28.3771	81.2831	110.958	49.661	404.286	59.2435	40.698	67.9388	27.6551
8430419K02Rik	1.89205	2.84513	0	1.13508	1.17802	1.96386	0.955019	1.9818	0.971204	1.01745	0	2.6763
8430419L09Rik	3225.95	4350.2	3935.02	4114.68	3326.72	4687.74	3041.74	2997.47	3061.24	3883.61	4245.71	3328.43
8430423G03Rik	0	0.948375	0	0	2.35603	0	0	0	0.971204	1.01745	0.930668	1.7842
8430429K09Rik	208.126	228.558	253.806	181.613	203.797	218.971	241.62	233.852	208.809	259.45	227.083	248.004
8430432A02Rik	18.9205	16.1224	11.2575	12.4859	20.0263	5.89159	18.1454	20.8089	23.3089	14.2443	12.0987	17.842
8430436N08Rik	0	0	0	0	0	0.981931	0	0	0	0	0.930668	0
9030204H09Rik	0	0.948375	0	0	0	1.96386	0	0	0	1.01745	0	0
9030407P20Rik	131.498	125.186	101.318	102.157	113.09	116.85	126.063	133.771	129.17	154.652	123.779	139.168
9030612E09Rik	140.012	145.101	127.927	111.238	82.4611	125.687	147.073	156.562	159.278	156.687	120.987	157.902
9030617O03Rik	230.831	249.423	212.87	183.883	169.634	167.91	136.568	146.653	159.278	176.019	231.736	153.441
9030619P08Rik	117.307	92.9408	44.0068	88.5365	97.7754	89.3557	97.412	31.7087	101.976	91.5706	48.3948	108.836
9030624G23Rik	2.83808	6.63863	7.16389	4.54033	2.35603	1.96386	2.86506	10.8999	1.94241	4.0698	8.37602	0.892101
9030624J02Rik	2590.22	3031.01	3029.3	3003.43	2738.89	3060.68	2696.97	2769.56	2797.07	3006.57	2861.81	2652.22
9130008F23Rik	159.879	138.463	122.81	122.589	155.498	178.711	143.253	90.1717	157.335	122.094	145.184	126.678
9130011E15Rik	953.595	964.498	957.914	888.77	997.78	982.913	1025.69	950.271	940.126	911.636	976.271	947.411
9130017K11Rik	3.78411	4.74188	3.07024	12.4859	9.42413	3.92772	14.3253	5.94539	4.85602	7.12215	10.2374	4.46051
9130019O22Rik	212.856	224.765	232.315	196.369	240.315	168.892	195.779	166.471	208.809	216.717	201.024	228.378
9130019P16Rik	31.2189	21.8126	14.3278	15.8912	15.3142	17.6748	24.8305	23.7815	25.2513	18.3141	18.6134	16.9499
9130023H24Rik	554.372	506.432	573.111	486.951	507.725	416.339	503.295	416.177	490.458	513.813	504.422	527.232
9130024F11Rik	119.199	67.3347	29.679	40.863	30.6284	28.476	45.8409	46.5722	88.3796	55.9598	16.752	25.8709
9130204K15Rik	0	0	1.02341	1.13508	1.17802	1.96386	2.86506	1.9818	0.971204	1.01745	0.930668	0.892101
9130208D14Rik	0.946027	9.48375	2.04683	5.67542	7.0681	4.90965	5.73012	1.9818	3.88482	1.01745	3.72267	3.5684
9130213A22Rik	7.56821	16.1224	16.3746	12.4859	14.1362	16.6928	20.0554	16.8453	10.6832	13.2269	13.0294	19.6262
9130221H12Rik	227.046	216.23	229.244	220.206	142.54	146.308	182.409	178.362	162.191	211.63	174.035	173.96
9130227L01Rik	7.56821	0.948375	1.02341	2.27017	2.35603	0	2.86506	1.9818	0	3.05235	1.86134	0
9130230L23Rik	3.78411	1.89675	3.07024	2.27017	7.0681	0	3.82008	2.97269	1.94241	8.13961	3.72267	5.35261
9130230N09Rik	3.78411	9.48375	11.2575	3.40525	3.53405	4.90965	8.59517	11.8908	6.79843	7.12215	3.72267	8.92101
9130401M01Rik	224.208	317.706	302.93	316.688	281.546	265.121	251.17	269.524	255.427	332.706	309.913	274.767
9130409I23Rik	0.946027	0.948375	1.02341	0	2.35603	0.981931	0	0.990898	0.971204	1.01745	0	0.892101
9130409J20Rik	1.89205	0.948375	1.02341	0	1.17802	0.981931	0	2.97269	0	1.01745	0.930668	0
9130410C08Rik	0	0	0	1.13508	0	0	1.91004	0	0	0	0	0
9230020A06Rik	0.946027	0.948375	1.02341	0	0	0	0	1.9818	0.971204	0	0	0
9230102O04Rik	33.1109	31.2964	29.679	52.2138	35.3405	33.3857	35.3357	37.6541	30.1073	27.4712	44.6721	29.4393
9230104M06Rik	9.46027	0	2.04683	5.67542	1.17802	0.981931	3.82008	2.97269	1.94241	5.08725	1.86134	4.46051
9230105E05Rik	1.89205	0.948375	0	2.27017	0	0	0.955019	4.95449	1.94241	1.01745	0	1.7842
9230109A22Rik	0	0	0	0	1.17802	0.981931	0	0	0	1.01745	0	0
9230110C19Rik	305.567	337.622	381.733	276.96	346.337	333.857	343.807	333.933	337.008	312.357	373.198	362.193
9230111E07Rik	12.2983	15.174	7.16389	7.94558	7.0681	10.8012	13.3703	6.93628	10.6832	13.2269	5.58401	8.02891
9230112D13Rik	0	0.948375	1.02341	0	0	0	0	0.990898	0	0	0.930668	1.7842
9230112E08Rik	405.845	319.602	387.873	398.414	333.379	333.857	376.278	417.168	401.107	296.078	418.801	339.89
9230114K14Rik	58.6537	34.1415	46.0536	66.9699	56.5448	49.0965	58.2562	63.4175	54.3874	37.6457	78.1761	65.1234
9230116N13Rik	28.3808	38.8834	22.5151	19.2964	27.0944	19.6386	30.5606	43.5995	33.021	40.698	19.544	30.3314
9230117E06Rik	1.89205	0.948375	4.09365	3.40525	2.35603	1.96386	1.91004	0	1.94241	5.08725	3.72267	1.7842
9330020H09Rik	23.6507	30.348	45.0302	29.5122	16.4922	34.3676	22.9205	27.7451	32.0497	44.7678	28.8507	35.684
9330104G04Rik	68.1139	60.696	54.2409	78.3207	60.0788	55.9701	77.3566	78.2809	73.8115	69.1866	65.1468	54.4182
9330111N05Rik	18.9205	24.6578	17.398	20.4315	16.4922	23.5663	22.9205	37.6541	27.1937	16.2792	22.336	34.7919
9330121J05Rik	3.78411	2.84513	9.21072	5.67542	2.35603	5.89159	6.68514	2.97269	8.74084	4.0698	3.72267	2.6763
9330132A10Rik	1.89205	4.74188	0	2.27017	9.42413	7.85545	48.706	48.554	35.9346	51.89	8.37602	7.13681
9330133O14Rik	256.373	272.184	222.081	225.882	253.274	284.76	243.53	284.388	268.052	274.712	222.43	272.983
9330136K24Rik	46.3553	35.0899	32.7492	35.1876	40.0526	40.2592	33.4257	28.736	32.0497	52.9074	44.6721	39.2524
9330151L19Rik	283.808	345.209	261.994	216.801	248.561	236.645	330.437	338.887	291.361	334.741	204.747	367.546
9330154J02Rik	87.9805	73.0249	73.6857	51.0787	43.5866	50.0785	42.9759	58.463	69.9267	40.698	44.6721	77.6128
9330154K18Rik	13.2444	13.2773	11.2575	18.1613	16.4922	11.7832	13.3703	15.8544	13.5969	12.2094	16.752	16.9499
9330158H04Rik	0	0	0	1.13508	2.35603	0.981931	7.64016	1.9818	0.971204	0	0.930668	0.892101
9330159F19Rik	45.4093	47.4188	28.6556	29.5122	63.6129	54.9881	218.699	305.197	92.2644	127.181	86.5522	60.6629
9330159M07Rik	5.67616	2.84513	10.2341	12.4859	24.7383	6.87352	27.6956	17.8362	17.4817	26.4537	24.1974	20.5183
9330160F10Rik	39.7331	45.522	49.1238	49.9437	43.5866	35.3495	44.8859	53.5085	58.2723	51.89	37.2267	55.3103
9330161L09Rik	4.73013	7.587	7.16389	9.08066	2.35603	8.83738	10.5052	7.92718	4.85602	10.1745	4.65334	9.81311
9330162012Rik	89.8725	98.631	106.435	90.8066	85.9952	104.085	99.322	105.035	95.178	77.3262	95.8588	97.239
9330162B11Rik	1.89205	0	0	0	1.17802	0	0	0	0	0	0	0
9330171B17Rik	12.2983	6.63863	3.07024	14.7561	9.42413	4.90965	4.7751	10.8999	12.6257	2.0349	7.44535	8.02891
9330175E14Rik	2.83808	2.84513	1.02341	2.27017	0	1.96386	3.82008	3.96359	3.88482	4.0698	1.86134	3.5684
9330175M20Rik	2.83808	0	1.02341	3.40525	1.17802	1.96386	4.7751	1.9818	4.85602	2.0349	0	1.7842
9330179D12Rik	22.7046	17.0708	14.3278	12.4859	15.3142	21.6025	21.9654	25.7633	21.3665	23.4014	17.6827	24.0867
9330182L06Rik	75.6821	70.1798	70.6155	83.9961	115.446	89.3557	243.53	135.753	102.948	81.3961	109.819	97.239
9330182O14Rik	0.946027	0	0	1.13508	0	0	0	0	0	0	0	0
9330185C12Rik	0.946027	0	0	0	1.17802	0	0	1.9818	0	0	0.930668	0.892101
9330198N18Rik	2.83808	3.7935	0	2.27017	4.71207	1.96386	3.82008	0.990898	4.85602	5.08725	3.72267	10.7052
9430002A10Rik	14.1904	12.3289	16.3746	7.94558	9.42413	8.83738	16.2353	10.8999	12.6257	9.15706	15.8214	20.5183
9430015G10Rik	635.73	637.308	554.69	734.399	491.233	521.405	558.686	606.429	677.901	555.528	687.764	647.665
9430016H08Rik	403.953	473.239	406.295	311.013	427.62	472.309	403.018	421.132	447.725	540.266	446.721	420.18
9430020K01Rik	6251.34	4245.88	4614.57	5751.47	6109.19	5348.58	4841.95	7531.81	5150.3	3383.02	5896.71	5403.46
9430021M05Rik	7.56821	5.69025	3.07024	6.8105	3.53405	8.83738	11.4602	2.97269	2.91361	4.0698	6.51468	1.7842
9430024E24Rik	0	0	0	0	0	0	0	0	0	0	0.930668	0.892101
9430025C20Rik	4.73013	11.3805	5.11706	5.67542	4.71207	4.90965	9.55019	10.8999	6.79843	5.08725	9.30668	7.13681
9430034N14Rik	15.1364	12.3289	2.04683	10.2157	9.42413	23.5663	26.7405	32.6996	12.6257	5.08725	13.0294	24.0867
9430037G07Rik	0	0	0	1.13508	17.6702	0.981931	28.6506	0	17.4817	13.2269	27.9201	16.9499
9430037O13Rik	0.946027	0.948375	1.02341	1.13508	0	0.981931	0.955019	0.990898	1.94241	1.01745	0	0
9430038I01Rik	125.822	125.186	113.599	139.615	133.116	120.778	133.703	135.753	113.631	132.269	134.947	150.765
9430041J12Rik	42.5712	36.9866	28.6556	24.9718	27.0944	47.1327	43.9309	67.381	37.877	44.7678	40.0187	52.634
9430053O09Rik	17.0285	18.9675	12.281	7.94558	29.4504	17.6748	23.8755	24.7724	16.5105	22.3839	14.8907	25.8709
9430060I03Rik	7.56821	6.63863	3.07024	15.8912	3.53405	5.89159	5.73012	7.92718	10.6832	9.15706	9.30668	8.02891
9430062P05Rik	75.6821	56.9025	63.4516	47.6735	60.0788	64.8074	83.0867	73.3264	89.3508	55.9598	59.5628	107.052
9430065F17Rik	8.51424	9.48375	9.21072	4.54033	3.53405	8.83738	1.91004	1.9818	6.79843	6.1047	2.79201	15.1657
9430073C21Rik	0	0	0	0	0	0	0	0	0.971204	0	0	1.7842
9430091E24Rik	111.631	83.457	76.756	91.9417	107.199	100.157	125.108	103.053	104.89	91.5706	106.096	102.592
9430092D12Rik	32.1649	23.7094	17.398	14.7561	37.6965	17.6748	26.7405	34.6814	26.2225	20.349	26.9894	33.8998
9430097D07Rik	0	0	0	0	0	0.981931	0.955019	2.97269	0.971204	0	0.930668	0.892101
9530003O04Rik	0.946027	0	0	1.13508	1.17802	0.981931	2.86506	4.95449	0	0	0	0.892101
9530022L04Rik	0	0.948375	0	0	0	0	0	0	0.971204	0	0	0
9530026P05Rik	35.003	29.3996	20.4683	36.3227	42.4086	22.5844	57.3012	37.6541	31.0785	22.3839	29.7814	27.6551
9530027J09Rik	7.56821	10.4321	3.07024	10.2157	10.6021	5.89159	3.82008	12.8817	6.79843	12.2094	12.0987	12.4894
9530034E10Rik	1.89205	0.948375	2.04683	0	1.17802	1.96386	0.955019	1.9818	1.94241	1.01745	0	0.892101
9530036O11Rik	0.946027	0	0	0	0	1.96386	3.82008	2.97269	0.971204	3.05235	0.930668	0
9530046B11Rik	8.51424	5.69025	3.07024	10.2157	9.42413	7.85545	9.55019	21.7998	8.74084	8.13961	14.8907	10.7052
9530051G07Rik	7.56821	9.48375	6.14048	7.94558	10.6021	6.87352	5.73012	8.91808	10.6832	8.13961	13.96	10.7052
9530052C20Rik	18.9205	13.2773	9.21072	17.0262	11.7802	23.5663	16.2353	17.8362	16.5105	7.12215	13.96	20.5183
9530052E02Rik	9.46027	12.3289	2.04683	11.3508	8.24611	11.7832	11.4602	14.8635	10.6832	10.1745	8.37602	9.81311
9530053A07Rik	6.62219	4.74188	5.11706	5.67542	5.89008	3.92772	8.59517	9.90898	2.91361	8.13961	1.86134	3.5684
9530056K15Rik	17.0285	15.174	9.21072	4.54033	14.1362	18.6567	20.0554	26.7542	11.6545	19.3316	14.8907	22.3025
9530059O14Rik	0.946027	1.89675	1.02341	1.13508	0	0	7.64016	5.94539	3.88482	0	2.79201	0.892101
9530068E07Rik	12597.3	13006	14319.6	12846.9	12991.2	13312	11800.2	11817.4	12194.4	13178	12714.8	12200.4
9530077C05Rik	145.688	134.669	142.254	198.64	142.54	129.615	148.028	114.944	138.882	161.775	153.56	125.786
9530080O11Rik	7.56821	7.587	5.11706	11.3508	12.9582	5.89159	7.64016	12.8817	11.6545	12.2094	4.65334	4.46051
9530082P21Rik	1290.38	1283.15	1328.39	1199.78	1203.93	1187.15	1362.81	1384.28	1164.47	1536.35	1100.98	1252.51
9630001P10Rik	297.052	316.757	296.79	211.125	328.667	256.284	248.305	276.46	281.649	275.729	180.55	330.969
9630010A21Rik	6.62219	4.74188	2.04683	3.40525	7.0681	0.981931	5.73012	0.990898	2.91361	1.01745	4.65334	8.02891
9630013D21Rik	5.67616	6.63863	4.09365	4.54033	2.35603	3.92772	3.82008	3.96359	7.76964	6.1047	2.79201	9.81311
9630013K17Rik	16.0825	6.63863	5.11706	7.94558	2.35603	9.81931	7.64016	6.93628	2.91361	7.12215	4.65334	8.92101
9630028B13Rik	20.8126	25.6061	26.6087	19.2964	29.4504	18.6567	23.8755	29.7269	20.3953	21.3665	29.7814	32.1156
9630028H03Rik	3.78411	1.89675	1.02341	0	1.17802	0.981931	0.955019	0	0.971204	0	0.930668	0.892101
9630041A04Rik	0.946027	0.948375	0	0	2.35603	0	0	0.990898	1.94241	1.01745	0	0
9830004L10Rik	1.89205	0	0	0	0	1.96386	0.955019	0	1.94241	0	0.930668	0
9830107B12Rik	2.83808	0	1.02341	1.13508	3.53405	0.981931	0	0	2.91361	0	0.930668	0
9830144P21Rik	40.6791	38.8834	23.5385	40.863	32.9845	28.476	52.5261	47.5631	37.877	27.4712	26.9894	32.1156
9830147E19Rik	242.183	201.056	204.683	145.291	265.054	222.898	209.149	205.116	233.089	186.193	201.955	206.075
9930004E17Rik	1.89205	2.84513	4.09365	3.40525	2.35603	3.92772	0.955019	0.990898	4.85602	4.0698	4.65334	1.7842
9930012K11Rik	322.595	507.381	356.148	507.382	366.363	401.61	354.312	385.459	353.518	446.661	409.494	409.474
9930014A18Rik	578.968	702.746	636.563	633.376	677.359	751.177	757.33	653.993	708.979	687.797	630.993	726.17
9930021J03Rik	1908.14	1389.37	1460.41	1710.57	2039.15	2032.6	1885.21	2226.55	1846.26	1149.72	1926.48	1810.97
9930038B18Rik	9.46027	7.587	5.11706	4.54033	8.24611	3.92772	2.86506	5.94539	3.88482	8.13961	5.58401	11.5973
9930104L06Rik	350.03	297.79	405.271	441.547	306.284	255.302	328.527	318.078	364.202	340.846	468.126	483.519
9930111J21Rik1	17.9745	2.84513	10.2341	12.4859	8.24611	13.747	15.2803	6.93628	8.74084	7.12215	17.6827	8.92101
9930111J21Rik2	63.3838	28.4513	36.8429	80.5909	75.393	55.9701	50.616	45.5813	43.7042	37.6457	70.7308	53.5261
A030012G06Rik	0	0	1.02341	3.40525	1.17802	0.981931	0	2.97269	1.94241	2.0349	0	1.7842
A130006I12Rik	4.73013	6.63863	5.11706	13.621	1.17802	1.96386	5.73012	6.93628	5.82723	6.1047	5.58401	1.7842
A130010J15Rik	460.715	488.413	445.185	452.898	431.154	465.435	522.396	498.422	494.343	476.167	453.235	508.498
A130014A01Rik	106.901	111.908	76.756	103.293	62.4349	76.5906	78.3116	112.962	87.4084	87.5008	83.7602	91.8864
A130048G24Rik	0.946027	0	0	1.13508	0	0	0.955019	0	0	0	0.930668	0
A130050O07Rik	8.51424	11.3805	3.07024	5.67542	8.24611	3.92772	9.55019	7.92718	3.88482	2.0349	6.51468	5.35261
A130051J06Rik	13.2444	9.48375	4.09365	6.8105	9.42413	3.92772	8.59517	6.93628	11.6545	5.08725	10.2374	9.81311
A130057D12Rik	5.67616	6.63863	2.04683	4.54033	7.0681	5.89159	8.59517	5.94539	6.79843	3.05235	2.79201	2.6763
A130071D04Rik	0.946027	0	0	1.13508	0	0	0	0	0	0	0.930668	0
A1bg	0	0.948375	0	0	0	0	0	0	1.94241	1.01745	0	0
A1cf	0	0	0	1.13508	0	0	0	0	0.971204	0	0	0
A230004M16Rik	0	0	0	0	1.17802	0.981931	0	0	0	0	0.930668	0.892101
A230005M16Rik	19.8666	15.174	9.21072	10.2157	12.9582	13.747	7.64016	12.8817	11.6545	13.2269	11.168	16.0578
A230009B12Rik	0	1.89675	0	1.13508	0	0.981931	1.91004	3.96359	0	5.08725	0	0.892101
A230020J21Rik	1.89205	5.69025	0	7.94558	1.17802	2.94579	2.86506	0.990898	2.91361	1.01745	1.86134	0
A230028O05Rik	1.89205	1.89675	4.09365	3.40525	2.35603	3.92772	2.86506	3.96359	3.88482	2.0349	3.72267	3.5684
A230046K03Rik	1858	1355.23	1495.21	1550.52	1962.58	1507.26	2011.27	2015.49	1855.97	1174.14	1847.38	1876.09
A230050P20Rik	303.675	361.331	246.642	332.579	235.603	279.85	244.485	385.459	404.021	377.474	310.843	268.522
A230052G05Rik	5.67616	9.48375	5.11706	4.54033	20.0263	6.87352	12.4153	15.8544	8.74084	8.13961	8.37602	11.5973
A230056P14Rik	84.1964	93.8892	88.0135	71.5102	64.7909	93.2834	122.242	108.999	95.178	84.4484	79.1068	74.0444
A230059L01Rik	0	0	0	0	0	0	1.91004	0	0	0	0	0
A230060F14Rik	9.46027	10.4321	9.21072	12.4859	9.42413	8.83738	18.1454	17.8362	9.71204	19.3316	11.168	8.02891
A230065H16Rik	4.73013	4.74188	5.11706	7.94558	9.42413	3.92772	0.955019	11.8908	2.91361	3.05235	7.44535	5.35261
A230065N10Rik	7.56821	5.69025	6.14048	0	10.6021	5.89159	4.7751	4.95449	3.88482	5.08725	3.72267	6.24471
A230072C01Rik	153.256	127.082	155.559	164.587	134.294	103.103	145.163	155.571	154.422	118.024	126.571	145.412
A230072E10Rik	21.7586	11.3805	10.2341	10.2157	18.8483	10.8012	13.3703	17.8362	17.4817	15.2618	4.65334	13.3815
A230077H06Rik	10.4063	7.587	4.09365	10.2157	9.42413	7.85545	12.4153	9.90898	10.6832	16.2792	8.37602	23.1946
A230083G16Rik	26.4887	24.6578	15.3512	31.7823	28.2724	16.6928	23.8755	27.7451	26.2225	29.5061	21.4054	27.6551
A230083N12Rik	8.51424	7.587	9.21072	9.08066	1.17802	6.87352	0.955019	6.93628	3.88482	3.05235	0.930668	3.5684
A230087F16Rik	1.89205	4.74188	0	2.27017	0	0	2.86506	0	1.94241	1.01745	0	1.7842
A230103J11Rik	34.057	20.8643	22.5151	30.6472	25.9164	29.4579	25.7855	22.7906	29.1361	20.349	26.9894	26.763
A230107N01Rik	18.9205	18.9675	10.2341	10.2157	23.5603	16.6928	15.2803	16.8453	10.6832	15.2618	9.30668	14.2736
A230108P19Rik	5.67616	6.63863	7.16389	4.54033	2.35603	13.747	6.68514	4.95449	4.85602	8.13961	5.58401	3.5684
A2m	14902.8	11934.4	13958.3	16629	13868.8	13421	22520.3	18225.6	15532.5	12664.2	11658.5	12702.6
A330008L17Rik	2.83808	2.84513	7.16389	10.2157	5.89008	2.94579	9.55019	1.9818	7.76964	0	3.72267	10.7052
A330009N23Rik	48.2474	47.4188	70.6155	44.2682	55.3668	48.1146	42.9759	37.6541	39.8194	38.6631	64.2161	40.1445
A330015K06Rik	0.946027	3.7935	1.02341	1.13508	0	1.96386	1.91004	1.9818	1.94241	7.12215	0	3.5684
A330017A19Rik	8.51424	3.7935	5.11706	7.94558	3.53405	6.87352	0.955019	7.92718	6.79843	1.01745	12.0987	9.81311
A330023F24Rik	127.714	86.3022	49.1238	103.293	97.7754	83.4641	100.277	132.78	83.5236	75.2913	101.443	123.11
A330032B11Rik	1.89205	1.89675	1.02341	2.27017	1.17802	2.94579	3.82008	1.9818	0.971204	4.0698	2.79201	3.5684
A330033J07Rik	13.2444	18.9675	21.4917	21.5666	22.3823	22.5844	27.6956	30.7178	24.2801	24.4188	8.37602	28.5472
A330035P11Rik	137.174	141.308	146.348	130.535	151.964	150.235	183.364	131.789	119.458	131.251	151.699	165.039
A330040F15Rik	9.46027	3.7935	8.1873	5.67542	3.53405	5.89159	10.5052	15.8544	9.71204	8.13961	5.58401	11.5973
A330041J22Rik	14.1904	14.2256	6.14048	11.3508	10.6021	10.8012	10.5052	17.8362	10.6832	18.3141	9.30668	13.3815
A330048O09Rik	78.5202	95.7859	119.739	65.8348	61.2568	52.0423	55.3911	41.6177	49.5314	78.3437	57.7014	72.2602
A330050F15Rik	1.89205	0	0	0	3.53405	0.981931	3.82008	10.8999	11.6545	12.2094	5.58401	0.892101
A330069E16Rik	11.3523	15.174	5.11706	7.94558	9.42413	14.729	14.3253	14.8635	10.6832	15.2618	8.37602	16.9499
A330069K06Rik	0	0	0	0	0	0	0.955019	0	0	0	0.930668	0
A330070K13Rik	0	0	1.02341	1.13508	0	0.981931	0	0	0	0	0	0.892101
A330074K22Rik	162.717	97.6827	89.0369	164.587	173.168	145.326	161.398	180.343	149.565	107.85	170.312	155.226
A330093E20Rik	8.51424	10.4321	9.21072	5.67542	11.7802	3.92772	5.73012	19.818	19.4241	13.2269	12.0987	14.2736
A330094K24Rik	100.279	89.1473	76.756	85.1312	90.7073	98.1931	127.018	104.044	110.717	110.902	62.3548	100.807
A330102I10Rik	10.4063	6.63863	8.1873	3.40525	5.89008	7.85545	14.3253	23.7815	13.5969	30.5235	5.58401	8.02891
A3galt2	22.7046	23.7094	13.3044	30.6472	25.9164	13.747	36.2907	20.8089	14.5681	13.2269	21.4054	31.2235
A430005L14Rik	444.633	505.484	631.446	517.598	473.563	449.724	403.973	362.669	515.71	605.383	513.729	490.656
A430010J10Rik	3.78411	1.89675	2.04683	9.08066	7.0681	3.92772	6.68514	6.93628	0.971204	0	3.72267	1.7842
A430018G15Rik	4.73013	0	3.07024	5.67542	2.35603	0	1.91004	1.9818	1.94241	1.01745	0.930668	1.7842
A430027C01Rik	11.3523	6.63863	3.07024	7.94558	14.1362	12.7651	18.1454	16.8453	5.82723	5.08725	8.37602	16.0578
A430027H14Rik	9.46027	9.48375	7.16389	10.2157	8.24611	3.92772	5.73012	12.8817	7.76964	9.15706	5.58401	8.02891
A430033K04Rik	543.965	412.543	484.074	559.596	478.275	529.261	463.184	424.104	424.416	482.272	547.233	620.01
A430035B10Rik	89.8725	88.1989	112.575	55.6191	101.309	78.5545	83.0867	115.935	113.631	122.094	71.6615	102.592
A430046D13Rik	86.0884	105.27	97.2242	104.428	122.514	113.904	119.377	124.853	89.3508	115.989	101.443	112.405
A430048G15Rik	0	0	0	0	0	0.981931	0	0	0	2.0349	0	0
A430057M04Rik	4.73013	9.48375	5.11706	6.8105	5.89008	5.89159	6.68514	13.8726	6.79843	16.2792	5.58401	10.7052
A430072P03Rik	2.83808	3.7935	0	1.13508	4.71207	0.981931	1.91004	2.97269	1.94241	3.05235	5.58401	2.6763
A430078G23Rik	5.67616	0.948375	0	1.13508	1.17802	0.981931	0	0	8.74084	0	0.930668	1.7842
A430078I02Rik	11.3523	12.3289	10.2341	14.7561	5.89008	12.7651	5.73012	10.8999	22.3377	11.192	13.0294	16.0578
A430093F15Rik	0.946027	6.63863	2.04683	3.40525	4.71207	4.90965	1.91004	0.990898	0.971204	3.05235	5.58401	6.24471
A430105I19Rik	439.902	490.31	385.827	506.247	406.416	375.098	431.669	554.903	395.28	432.417	390.881	447.835
A430105J06Rik	19.8666	36.9866	22.5151	34.0525	17.6702	20.6205	21.0104	21.7998	35.9346	15.2618	14.8907	24.0867
A430106G13Rik	30.2729	36.9866	22.5151	26.1069	27.0944	40.2592	37.2458	42.6086	38.8482	47.8202	24.1974	33.8998
A430108G06Rik	6.62219	7.587	3.07024	4.54033	10.6021	10.8012	6.68514	8.91808	9.71204	6.1047	11.168	7.13681
A430110C17Rik	5.67616	0.948375	0	1.13508	4.71207	2.94579	2.86506	4.95449	1.94241	2.0349	2.79201	6.24471
A430110L20Rik	57.7076	50.2639	35.8194	53.3489	38.8745	23.5663	41.0658	65.3993	43.7042	53.9249	34.4347	47.2814
A4galt	1289.43	1379.89	1678.4	1480.15	1335.87	1340.34	1192.82	1177.19	1457.78	1562.8	1388.56	1222.18
A530010F05Rik	0.946027	0	1.02341	0	0	0	0	0	0.971204	0	0	1.7842
A530013C23Rik	4.73013	3.7935	4.09365	11.3508	7.0681	4.90965	0.955019	7.92718	3.88482	5.08725	2.79201	4.46051
A530016L24Rik	79.4662	73.9733	73.6857	99.8873	95.4193	124.705	76.4016	97.108	112.66	93.6055	112.611	107.052
A530017D24Rik	170.285	172.604	139.184	149.831	171.99	135.506	223.475	222.952	194.241	187.211	167.52	208.752
A530020G20Rik	455.985	352.796	121.786	315.553	237.959	302.435	385.828	538.057	327.296	257.415	242.904	404.122
A530021J07Rik	1.89205	3.7935	1.02341	5.67542	2.35603	2.94579	2.86506	0.990898	1.94241	1.01745	2.79201	0.892101
A530032D15Rik	47.3013	65.4379	75.7325	23.8367	85.9952	73.6448	65.8963	80.2627	107.804	96.6578	62.3548	85.6417
A530040E14Rik	0	0	0	1.13508	1.17802	1.96386	1.91004	0.990898	0	0	1.86134	0
A530053G22Rik	0	0	0	0	0	0.981931	0.955019	0.990898	0	0	0	0
A530058N18Rik	2.83808	1.89675	0	0	9.42413	4.90965	3.82008	24.7724	7.76964	21.3665	1.86134	5.35261
A530064D06Rik	0.946027	0	1.02341	0	0	4.90965	0.955019	0	1.94241	0	1.86134	0.892101
A530064N14Rik	13.2444	10.4321	8.1873	5.67542	9.42413	5.89159	12.4153	21.7998	8.74084	5.08725	11.168	11.5973
A530072M11Rik	31.2189	25.6061	37.8663	27.242	29.4504	35.3495	34.3807	36.6632	36.9058	26.4537	27.9201	25.8709
A530076I17Rik	0	0	1.02341	0	0	0	1.91004	3.96359	1.94241	3.05235	0.930668	1.7842
A530083I20Rik	18.9205	9.48375	11.2575	24.9718	25.9164	22.5844	19.1004	30.7178	14.5681	9.15706	23.2667	30.3314
A530084C06Rik	82.3043	84.4054	89.0369	80.5909	67.1469	78.5545	69.7164	73.3264	85.466	102.763	75.3841	87.4259
A530095I07Rik	0.946027	0	0	0	0	0.981931	0	0	0	0	0	0.892101
A530099J19Rik	0	0	0	0	0	0	0	0.990898	0	0	0	0.892101
A630001G21Rik	85.1424	83.457	67.5452	78.3207	83.6392	87.3919	79.2666	76.2991	94.2068	82.4135	74.4535	76.7207
A630012P03Rik	0	0	0	0	0	0	0.955019	0.990898	0	0	0.930668	0
A630014C17Rik	73.7901	81.5603	89.0369	64.6997	71.859	70.699	77.3566	92.1535	74.7827	101.745	83.7602	90.1022
A630023A22Rik	0.946027	0	0	0	0	0	13.3703	0	0.971204	2.0349	0	0
A630023P12Rik	0	1.89675	0	0	1.17802	1.96386	0	0	0	1.01745	0	0
A630033H20Rik	40.6791	22.761	26.6087	15.8912	17.6702	16.6928	23.8755	30.7178	31.0785	20.349	26.0587	22.3025
A630035G10Rik	1.89205	1.89675	2.04683	0	0	0	0	0	0.971204	0	0	0
A630052C17Rik	163.663	135.618	117.692	150.966	148.43	106.049	142.298	153.589	163.162	150.583	183.342	204.291
A630072L19Rik	0.946027	0	2.04683	0	1.17802	0.981931	0.955019	0.990898	0	1.01745	0.930668	0.892101
A630072M18Rik	21.7586	18.0191	22.5151	35.1876	23.5603	24.5483	22.9205	22.7906	22.3377	29.5061	26.9894	25.8709
A630075F10Rik	0.946027	0	1.02341	2.27017	2.35603	2.94579	2.86506	1.9818	0.971204	0	2.79201	3.5684
A630076J17Rik	0.946027	0.948375	2.04683	0	1.17802	0	0	0	0.971204	0	2.79201	0
A630077J23Rik	20.8126	10.4321	5.11706	19.2964	20.0263	6.87352	17.1903	10.8999	15.5393	17.2967	16.752	8.02891
A630081D01Rik	0	1.89675	1.02341	0	0	0	0.955019	3.96359	2.91361	0	2.79201	1.7842
A630095N17Rik	1.89205	1.89675	3.07024	0	4.71207	2.94579	1.91004	1.9818	0.971204	3.05235	1.86134	0.892101
A730004F24Rik	0.946027	0	1.02341	1.13508	0	0	0	2.97269	0	0	0.930668	0.892101
A730011C13Rik	52.9775	54.0574	29.679	53.3489	32.9845	46.1508	68.7614	93.1444	56.3299	59.0121	31.6427	82.0733
A730013G03Rik	3.78411	7.587	3.07024	4.54033	3.53405	1.96386	9.55019	5.94539	6.79843	1.01745	0	2.6763
A730015C16Rik	7.56821	5.69025	7.16389	6.8105	7.0681	3.92772	9.55019	8.91808	13.5969	9.15706	7.44535	10.7052
A730017C20Rik	1384.98	1611.29	1667.14	1379.13	1661	1563.23	1703.75	1402.12	1424.76	1543.47	1607.26	1549.58
A730017L22Rik	394.493	329.086	327.492	343.93	433.51	392.772	365.772	350.778	331.181	297.096	357.377	360.409
A730020E08Rik	31.2189	29.3996	29.679	18.1613	23.5603	17.6748	28.6506	25.7633	38.8482	21.3665	25.128	39.2524
A730020M07Rik	61.4917	54.0574	67.5452	78.3207	53.0107	74.6267	57.3012	86.2081	59.2435	64.0994	74.4535	54.4182
A730032A03Rik	0.946027	0	0	3.40525	2.35603	0	0.955019	0	0	0	0	1.7842
A730035I17Rik	1.89205	0.948375	0	0	0	0	1.91004	0	1.94241	1.01745	0	0
A730036I17Rik	0	0.948375	2.04683	0	0	0	1.91004	1.9818	0.971204	1.01745	0	4.46051
A730046J19Rik	4.73013	1.89675	3.07024	3.40525	2.35603	3.92772	4.7751	2.97269	0.971204	1.01745	4.65334	5.35261
A730049H05Rik	12.2983	14.2256	13.3044	12.4859	3.53405	4.90965	6.68514	16.8453	10.6832	12.2094	5.58401	5.35261
A730056A06Rik	76.6282	78.7152	74.7091	86.2663	77.7491	78.5545	72.5815	76.2991	58.2723	68.1692	80.0375	56.2024
A730060N03Rik	0	1.89675	0	3.40525	1.17802	3.92772	2.86506	7.92718	3.88482	2.0349	0.930668	4.46051
A730061H03Rik	0	0	0	0	0	0	0	0	0	1.01745	0	0.892101
A730062M13Rik	0	0	0	0	1.17802	0	0	0.990898	0	0	0	0
A730071L15Rik	4.73013	4.74188	14.3278	7.94558	1.17802	3.92772	4.7751	2.97269	7.76964	4.0698	5.58401	2.6763
A730081D07Rik	19.8666	16.1224	19.4448	32.9174	14.1362	14.729	20.0554	14.8635	18.4529	8.13961	18.6134	17.842
A730085K08Rik	0.946027	0.948375	1.02341	0	0	0.981931	0.955019	0.990898	0	0	0	3.5684
A730089K16Rik	31.2189	33.1931	49.1238	27.242	38.8745	26.5121	37.2458	38.645	24.2801	39.6806	24.1974	25.8709
A730090H04Rik	2.83808	2.84513	1.02341	3.40525	1.17802	0	1.91004	0.990898	2.91361	5.08725	0.930668	1.7842
A730090N16Rik	1.89205	5.69025	3.07024	5.67542	3.53405	3.92772	3.82008	4.95449	5.82723	2.0349	4.65334	4.46051
A730098A19Rik	5.67616	6.63863	5.11706	2.27017	3.53405	3.92772	3.82008	2.97269	4.85602	6.1047	1.86134	6.24471
A830005F24Rik	4.73013	3.7935	4.09365	4.54033	4.71207	4.90965	5.73012	2.97269	1.94241	7.12215	3.72267	2.6763
A830008E24Rik	3.78411	8.53538	6.14048	11.3508	7.0681	7.85545	8.59517	22.7906	9.71204	5.08725	3.72267	7.13681
A830009L08Rik	0.946027	3.7935	1.02341	1.13508	2.35603	3.92772	0.955019	5.94539	1.94241	5.08725	2.79201	4.46051
A830010M20Rik	148.526	150.792	166.816	170.262	203.797	148.272	263.585	232.861	207.838	197.385	193.579	217.673
A830011K09Rik	39.7331	31.2964	42.9833	36.3227	44.7646	32.4037	39.1558	35.6723	30.1073	45.7853	37.2267	50.8498
A830012C17Rik	0	0	0	0	1.17802	0	0	0	0	1.01745	0	1.7842
A830018L16Rik	51.0854	51.2123	35.8194	39.7279	48.2987	53.0243	353.357	55.4903	64.0995	79.3612	90.2748	77.6128
A830019P07Rik	0	0	0	4.54033	0	0	13.3703	0	14.5681	0	0	21.4104
A830031A19Rik	0	0	0	0	0	0.981931	0	0.990898	0	0	1.86134	0
A830035A12Rik	0	0	0	1.13508	1.17802	0	0.955019	0.990898	0	1.01745	0.930668	2.6763
A830036E02Rik	0	0	0	0	1.17802	0	0.955019	0	0	0	0	0
A830039N20Rik	76.6282	108.115	96.2008	115.778	74.215	92.3015	117.467	115.935	104.89	173.984	81.8988	76.7207
A830052D11Rik	6.62219	6.63863	7.16389	4.54033	3.53405	13.747	5.73012	5.94539	7.76964	9.15706	2.79201	8.92101
A830073O21Rik	10.4063	14.2256	4.09365	17.0262	12.9582	7.85545	13.3703	16.8453	7.76964	5.08725	12.0987	14.2736
A830080D01Rik	568.562	494.104	513.753	372.307	660.867	421.248	540.541	568.775	608.945	482.272	519.313	628.039
A830082K12Rik	792.77	716.972	754.255	678.78	837.57	826.786	862.383	780.827	846.89	614.54	730.575	872.475
A830092H15Rik	0	0	0	0	0	0	0	0	0	0	2.79201	1.7842
A930001A20Rik	0.946027	1.89675	1.02341	4.54033	2.35603	2.94579	0	0.990898	2.91361	2.0349	6.51468	4.46051
A930001C03Rik	19.8666	13.2773	6.14048	15.8912	3.53405	15.7109	6.68514	11.8908	13.5969	13.2269	13.96	16.0578
A930002H24Rik	11.3523	3.7935	4.09365	2.27017	2.35603	8.83738	7.64016	10.8999	6.79843	7.12215	5.58401	7.13681
A930003A15Rik	170.285	277.874	312.141	234.962	233.247	212.097	221.565	161.516	211.723	151.6	226.152	211.428
A930004D18Rik	209.072	232.352	252.783	223.611	223.823	204.242	233.025	215.025	224.348	190.263	238.251	240.867
A930004J17Rik	311.243	130.876	66.5218	215.666	188.483	200.314	256.9	354.741	215.607	99.7102	198.232	248.004
A930005H10Rik	110.685	154.585	146.348	161.182	126.048	105.067	117.467	125.844	120.429	148.548	85.6215	118.649
A930006I01Rik	0	1.89675	1.02341	0	0	0.981931	0.955019	0	0	2.0349	0.930668	0.892101
A930006K02Rik	18.9205	18.9675	21.4917	22.7017	21.2043	22.5844	19.1004	19.818	24.2801	29.5061	24.1974	30.3314
A930006L05Rik	0	1.89675	0	5.67542	0	1.96386	2.86506	0.990898	0	0	1.86134	2.6763
A930007I19Rik	48.2474	31.2964	20.4683	43.1332	30.6284	37.3134	51.571	46.5722	38.8482	38.6631	32.5734	61.555
A930009A15Rik	24.5967	29.3996	14.3278	24.9718	32.9845	25.5302	20.0554	50.5358	24.2801	38.6631	17.6827	28.5472
A930011G23Rik	102.171	93.8892	84.9433	90.8066	117.802	121.759	105.052	142.689	123.343	94.6229	76.3148	119.542
A930012L18Rik	25.5427	25.6061	29.679	26.1069	23.5603	27.4941	24.8305	28.736	29.1361	33.5759	32.5734	33.8998
A930012O16Rik	27.4348	26.5545	17.398	29.5122	21.2043	26.5121	20.0554	32.6996	20.3953	32.5584	16.752	26.763
A930015D03Rik	0	0	1.02341	2.27017	0	0.981931	0	2.97269	0	1.01745	2.79201	0
A930016O22Rik	0.946027	2.84513	1.02341	0	0	0	1.91004	0.990898	0.971204	3.05235	0	0.892101
A930017K11Rik	9.46027	12.3289	15.3512	13.621	27.0944	19.6386	10.5052	12.8817	15.5393	8.13961	14.8907	8.92101
A930017M01Rik	40.6791	36.9866	31.7258	30.6472	27.0944	17.6748	28.6506	41.6177	40.7906	17.2967	42.8107	29.4393
A930018M24Rik	122.983	99.5794	99.271	157.777	96.5973	120.778	152.803	132.78	103.919	99.7102	92.1362	134.707
A930018P22Rik	1.89205	6.63863	0	0	2.35603	0.981931	1.91004	1.9818	1.94241	0	1.86134	0
A930019D19Rik	4.73013	0.948375	0	4.54033	2.35603	0	4.7751	1.9818	0.971204	0	3.72267	8.02891
A930024E05Rik	49.1934	59.7476	44.0068	46.5384	35.3405	38.2953	57.3012	41.6177	39.8194	65.1168	48.3948	53.5261
A930024N18Rik	37.8411	51.2123	36.8429	47.6735	44.7646	49.0965	36.2907	44.5904	46.6178	52.9074	48.3948	32.1156
A930029G22Rik	6.62219	17.0708	4.09365	10.2157	15.3142	6.87352	10.5052	11.8908	12.6257	14.2443	10.2374	16.0578
A930031H19Rik	5.67616	9.48375	4.09365	6.8105	7.0681	6.87352	1.91004	0	0.971204	1.01745	0	0.892101
A930032L01Rik	3.78411	3.7935	3.07024	0	7.0681	0.981931	5.73012	5.94539	2.91361	5.08725	1.86134	2.6763
A930033H14Rik	228.938	285.461	451.325	531.219	216.755	208.169	237.8	250.697	209.78	213.665	201.955	235.515
A930035D04Rik	8.51424	3.7935	7.16389	13.621	10.6021	8.83738	1.91004	12.8817	11.6545	13.2269	13.0294	19.6262
A930036K24Rik	0.946027	0.948375	0	0	0	0.981931	0	3.96359	0.971204	1.01745	0	2.6763
A930038B10Rik	8.51424	10.4321	9.21072	9.08066	11.7802	5.89159	5.73012	6.93628	5.82723	15.2618	12.0987	12.4894
A930041C12Rik	1.89205	0.948375	4.09365	4.54033	4.71207	4.90965	3.82008	1.9818	2.91361	4.0698	1.86134	6.24471
A930104D05Rik	1.89205	1.89675	0	0	0	0	0	0.990898	0	0	0	0
AA386476	19.8666	2.84513	2.04683	15.8912	8.24611	11.7832	8.59517	15.8544	15.5393	7.12215	5.58401	15.1657
AA387200	0	0.948375	0	1.13508	0	0	5.73012	2.97269	0.971204	3.05235	1.86134	0
AA413626	1.89205	11.3805	2.04683	10.2157	8.24611	3.92772	8.59517	16.8453	8.74084	6.1047	6.51468	5.35261
AA414768	193.935	225.713	210.823	186.154	204.975	239.591	208.194	217.007	228.233	256.398	197.302	176.636
AA415398	163.663	156.482	175.004	177.073	154.32	166.928	172.859	165.48	155.393	159.74	208.47	181.989
AA465934	73.7901	78.7152	57.3111	63.5646	60.0788	66.7713	68.7614	90.1717	72.8403	88.5182	69.8001	86.5338
AA467197	0.946027	0.948375	3.07024	1.13508	5.89008	2.94579	0.955019	0.990898	0	2.0349	0.930668	1.7842
AA474331	382.195	350.899	321.352	339.39	298.038	374.116	426.894	460.767	416.647	310.322	335.971	478.166
AA474408	34.057	27.5029	27.6321	30.6472	31.8064	23.5663	24.8305	30.7178	33.021	18.3141	25.128	22.3025
AA543186	23.6507	21.8126	40.9365	28.3771	22.3823	24.5483	19.1004	10.8999	23.3089	20.349	28.8507	25.8709
AA543401	0	0	0	0	0	0.981931	0	0	0	0	0.930668	0
AA619741	0.946027	0	0	0	0	0	0.955019	0	0	0	0	0.892101
AA672651	0	0.948375	0	0	0	0.981931	0	0.990898	2.91361	0	0	0
AA914427	16.0825	18.0191	23.5385	18.1613	23.5603	5.89159	16.2353	13.8726	15.5393	20.349	20.4747	26.763
AA986860	481.528	439.098	342.843	451.763	399.348	357.423	344.762	342.851	414.704	416.137	471.849	351.488
AB041806	0	0	0	1.13508	0	0.981931	2.86506	0.990898	0	4.0698	0.930668	3.5684
AB124611	117.307	89.1473	88.0135	111.238	94.2413	116.85	71.6265	91.1626	83.5236	102.763	79.1068	123.11
AC044807.1	0	0	0	1.13508	0	0	0	0	0.971204	1.01745	1.86134	0
AC079245.1	0	1.89675	1.02341	0	0	0	0	0.990898	0	0	0.930668	0
AC102232.1	0.946027	0	0	1.13508	1.17802	0	0	0	0	1.01745	0	0
AC108829.1	0	0	0	0	0	0	0	0	0.971204	1.01745	0	0
AC108848.6	2.83808	5.69025	6.14048	3.40525	1.17802	1.96386	1.91004	1.9818	1.94241	3.05235	2.79201	1.7842
AC113029.6	22.7046	23.7094	16.3746	22.7017	31.8064	19.6386	30.5606	28.736	20.3953	32.5584	21.4054	22.3025
AC116138.1	0.946027	0	0	0	0	0	0	2.97269	0	1.01745	0	0
AC117623.1	0	0.948375	1.02341	0	0	0	0.955019	0	1.94241	0	0	0
AC122844.1	0	0	0	0	1.17802	0	0	0	0	1.01745	0	0
AC123608.1	0	0	1.02341	0	1.17802	0	0	0	0.971204	0	0	0.892101
AC123920.1	1.89205	1.89675	0	1.13508	0	1.96386	0	0	0	1.01745	0	0.892101
AC124095.1	0	0	2.04683	0	0	0	0	0.990898	0	0	0.930668	0
AC124177.1	0	0.948375	0	0	0	0	0	0	0	0	0	0.892101
AC124457.1	0	0	0	1.13508	0	0	0.955019	1.9818	0	0	0	1.7842
AC124496.1	0	1.89675	1.02341	0	1.17802	0	0.955019	0.990898	0.971204	0	0	0.892101
AC125531.1	0	0.948375	1.02341	0	0	0	0	0	0	0	0	1.7842
AC126052.1	0.946027	0	0	0	0	0.981931	0	0.990898	0	0	0	0
AC127262.1	0.946027	0	0	0	1.17802	0	2.86506	0.990898	0	1.01745	1.86134	1.7842
AC139294.1	0.946027	0	0	0	0	0	0	0.990898	0	0	0	0
AC147266.1	2.83808	6.63863	4.09365	5.67542	2.35603	2.94579	1.91004	1.9818	3.88482	5.08725	0	5.35261
AC156028.1	0.946027	0	2.04683	2.27017	4.71207	1.96386	0.955019	0	1.94241	3.05235	0.930668	0.892101
AC158786.1	7.56821	3.7935	4.09365	6.8105	7.0681	4.90965	3.82008	3.96359	4.85602	3.05235	5.58401	1.7842
AC161199.1	0	0	0	2.27017	0	0	0	0.990898	0.971204	0	0.930668	0.892101
AC161585.1	0.946027	1.89675	0	3.40525	0	0	1.91004	0.990898	0	3.05235	0.930668	0
AC163108.1	0.946027	0.948375	0	0	0	0	0	0	0.971204	0	0	1.7842
AC168977.1	0	0	0	1.13508	0	0	0	0	0	0	0	0.892101
AF067061	0	0	1.02341	0	0	0	0	0	0.971204	0	0	0
AF251705	63.3838	84.4054	55.2643	57.8892	90.7073	76.5906	66.8514	74.3173	55.3587	56.9772	67.0081	103.484
AF357399	2.83808	8.53538	8.1873	6.8105	4.71207	9.81931	7.64016	8.91808	8.74084	4.0698	10.2374	5.35261
AF529169	19.8666	19.9159	13.3044	14.7561	51.8327	41.2411	161.398	205.116	93.2356	89.5357	56.7708	30.3314
AI115009	3.78411	0.948375	2.04683	0	0	0	4.7751	0	1.94241	2.0349	1.86134	2.6763
AI118078	122.037	125.186	99.271	86.2663	87.1732	131.579	97.412	181.334	93.2356	125.146	95.8588	123.11
AI182371	12.2983	12.3289	6.14048	17.0262	4.71207	9.81931	10.5052	15.8544	10.6832	12.2094	10.2374	13.3815
AI314180	4918.39	4486.76	4585.91	4787.78	5204.48	5069.71	5223.96	5627.31	5090.08	4470.68	5298.29	4802.18
AI317395	1.89205	2.84513	1.02341	2.27017	8.24611	2.94579	2.86506	4.95449	5.82723	4.0698	1.86134	2.6763
AI413582	225.154	197.262	228.221	233.827	168.456	199.332	233.025	201.152	165.105	243.171	176.827	183.773
AI427809	57.7076	60.696	72.6623	60.1594	45.9426	60.8797	43.9309	44.5904	77.6964	60.0296	67.0081	62.4471
AI429214	244.075	235.197	184.214	242.908	188.483	160.055	171.903	179.352	221.435	177.036	194.51	283.688
AI464131	787.094	832.674	823.847	783.207	855.24	875.882	846.147	1055.31	875.055	893.322	762.217	757.394
AI467606	212.856	138.463	185.238	166.857	180.236	140.416	137.523	103.053	152.479	127.181	165.659	144.52
AI480526	656.543	712.23	395.037	664.024	406.416	476.236	671.379	918.562	543.874	515.847	433.691	606.629
AI481877	0.946027	6.63863	0	10.2157	3.53405	3.92772	3.82008	0.990898	4.85602	3.05235	4.65334	5.35261
AI504432	93.6566	53.109	53.2175	56.7542	88.3512	41.2411	166.173	69.3628	80.61	62.0645	62.3548	100.807
AI593442	2350.88	1970.72	2587.19	2186.17	2246.48	2031.62	3046.51	2152.23	2143.45	1774.43	1925.55	2324.82
AI597479	1437.96	1248.06	1467.57	1221.35	1585.61	1243.12	1336.07	1374.38	1511.19	1170.07	1411.82	1491.59
AI606181	143.796	257.958	225.151	138.48	155.498	161.037	179.544	189.261	200.068	257.415	114.472	186.449
AI606473	0	0	0	0	0	0	0	0	0	0	1.86134	0
AI607873	131.498	106.218	138.161	119.184	130.76	121.759	93.5919	119.899	113.631	111.92	142.392	125.786
AI661453	725.602	826.983	693.874	772.992	749.218	833.659	692.389	628.229	730.346	685.762	715.684	741.336
AI662270	55.8156	46.4704	60.3814	41.9981	34.1625	47.1327	36.2907	27.7451	50.5026	45.7853	32.5734	48.1735
AI837181	1577.03	1862.61	1957.79	1606.14	1626.84	1672.23	1589.15	1391.22	1482.06	1889.41	1528.16	1572.77
AI838599	47.3013	47.4188	33.7726	40.863	53.0107	56.952	36.2907	25.7633	41.7618	40.698	32.5734	33.8998
AI846148	894.941	950.272	1010.11	930.768	937.701	750.195	870.978	802.627	831.351	997.102	906.471	932.246
AI847159	0	0	1.02341	0	1.17802	1.96386	2.86506	0	0.971204	1.01745	0	0.892101
AI849053	0	0.948375	0	0	0	0.981931	0	0	0	0	0	0
AI854517	5.67616	1.89675	2.04683	0	0	2.94579	0.955019	0.990898	0	2.0349	1.86134	0.892101
AI854703	52.0315	53.109	47.077	61.2945	69.503	53.0243	90.7268	96.1171	71.8691	93.6055	72.5921	48.1735
AI987944	476.797	466.601	453.372	371.172	480.631	423.212	435.489	444.913	484.631	471.08	466.265	512.066
AK010878	135.282	158.379	148.395	87.4014	87.1732	120.778	84.9967	129.808	111.689	167.879	112.611	144.52
AK157302	5.67616	3.7935	2.04683	12.4859	7.0681	6.87352	6.68514	5.94539	4.85602	6.1047	6.51468	1.7842
AL596185.1	6.62219	4.74188	1.02341	11.3508	9.42413	5.89159	6.68514	3.96359	5.82723	8.13961	5.58401	7.13681
AL672160.1	0.946027	3.7935	5.11706	1.13508	1.17802	0.981931	1.91004	4.95449	1.94241	0	0.930668	4.46051
AL929186.1	0.946027	0	0	0	0	0	0	0	0	0	0.930668	0
AU015228	0	0	0	1.13508	1.17802	0	0	0	0	0	0.930668	0
AU015836	63.3838	27.5029	41.9599	49.9437	36.5185	27.4941	48.706	34.6814	33.021	44.7678	34.4347	29.4393
AU018091	9.46027	14.2256	6.14048	4.54033	12.9582	11.7832	5.73012	5.94539	2.91361	6.1047	5.58401	5.35261
AU019823	1211.86	1300.22	1250.61	1353.02	1261.66	1463.08	1316.97	1342.67	1325.69	1073.41	1224.76	1231.1
AU019990	0.946027	0	0	0	0	0.981931	0	0	0	0	0	0
AU020206	160.825	220.971	187.285	161.182	176.702	132.561	155.668	189.261	190.356	206.542	164.728	193.586
AU021092	404.899	544.367	534.221	465.384	453.536	422.23	360.042	519.23	486.573	538.231	549.094	401.445
AU022252	1400.12	1151.33	1376.49	1326.91	1321.73	1226.43	1473.59	1307.99	1277.13	1155.82	1538.39	1397.03
AU022754	159.879	179.243	84.9433	231.557	130.76	142.38	218.699	209.079	159.278	142.443	152.63	218.565
AU040320	2033.01	2121.52	2024.31	2143.04	2020.3	2024.74	2012.23	2019.45	1748.17	1774.43	2092.14	1826.13
AU040972	1.89205	0.948375	0	0	0	13.747	0.955019	0.990898	0.971204	1.01745	0	0
AU041133	236.507	178.295	203.659	173.668	266.232	171.838	215.834	231.87	214.636	168.897	264.31	258.709
AV039307	18.9205	7.587	5.11706	14.7561	7.0681	9.81931	16.2353	12.8817	13.5969	11.192	14.8907	12.4894
AV099323	16.0825	17.0708	25.5853	15.8912	17.6702	14.729	14.3253	12.8817	19.4241	14.2443	22.336	18.7341
AW011738	105.955	84.4054	83.9199	88.5365	98.9534	98.1931	86.9068	102.062	91.2932	85.4659	80.9681	89.2101
AW047730	1.89205	3.7935	4.09365	2.27017	5.89008	1.96386	0.955019	2.97269	4.85602	1.01745	3.72267	1.7842
AW112010	6.62219	7.587	8.1873	6.8105	7.0681	7.85545	9.55019	1.9818	11.6545	6.1047	4.65334	10.7052
AW121686	0	4.74188	0	1.13508	2.35603	7.85545	2.86506	1.9818	0	5.08725	1.86134	1.7842
AW146154	317.865	338.57	352.054	205.45	346.337	319.128	288.416	321.051	331.181	355.09	298.745	378.251
AW209491	585.591	536.78	657.031	599.324	636.129	514.532	595.932	540.039	556.5	576.895	644.953	588.787
AW495222	30.2729	32.2448	39.9131	28.3771	27.0944	26.5121	31.5156	41.6177	35.9346	38.6631	29.7814	35.684
AW549877	3867.36	3077.48	2992.46	2828.63	4207.87	3247.25	4178.21	4369.86	3962.51	2763.4	3049.8	3614.79
AW551984	42.5712	42.6769	18.4214	44.2682	45.9426	44.1869	479.42	9.90898	16.5105	12.2094	7.44535	3.5684
AW554918	712.358	597.476	602.79	674.239	675.003	698.153	723.905	807.582	699.267	592.156	714.753	700.299
AW822252	9.46027	13.2773	6.14048	5.67542	8.24611	5.89159	9.55019	8.91808	10.6832	11.192	2.79201	7.13681
AY074887	5.67616	1.89675	1.02341	2.27017	0	0.981931	0.955019	0.990898	0	2.0349	0.930668	2.6763
AY702102	1.89205	0.948375	0	0	2.35603	2.94579	2.86506	3.96359	0.971204	1.01745	3.72267	0.892101
Aaas	607.349	612.65	612.001	632.241	541.887	553.809	516.666	497.431	580.78	657.273	591.905	540.613
Aacs	932.782	1108.65	1172.83	1071.52	1042.54	1142.97	1235.8	986.934	1099.4	1125.3	1139.14	1000.94
Aadat	6.62219	7.587	8.1873	10.2157	8.24611	8.83738	2.86506	7.92718	2.91361	4.0698	2.79201	8.02891
Aaed1	486.258	404.956	475.887	508.517	497.123	532.207	477.51	481.576	461.322	391.718	525.828	433.561
Aagab	1829.62	1991.59	2033.52	2005.69	2095.69	1828.36	1907.17	1674.62	1920.07	2052.2	2226.16	1936.75
Aak1	1382.14	707.488	718.436	1679.92	1537.31	1578.94	1806.9	1841.09	1105.23	763.088	1573.76	1249.83
Aamdc	754.929	909.492	1012.16	929.633	781.025	799.292	723.905	650.029	755.597	982.857	870.175	718.141
Aamp	3874.93	4285.71	4600.24	4097.65	3856.83	3977.8	3677.78	3628.67	3702.23	4631.44	4121	3860.12
Aanat	1.89205	7.587	1.02341	5.67542	2.35603	0	2.86506	2.97269	1.94241	3.05235	2.79201	2.6763
Aar2	1374.58	1451.01	1519.77	1320.1	1431.29	1448.35	1302.65	1157.37	1231.49	1537.37	1369.01	1164.19
Aard	705.736	728.352	959.961	761.641	707.988	707.972	623.628	386.45	559.414	776.315	723.129	545.966
Aars	4006.42	4771.28	4831.53	4509.68	4315.07	4372.54	4494.32	4133.03	4301.46	5226.64	4415.09	4244.62
Aars2	546.803	645.844	599.72	599.324	517.149	549.881	543.406	508.331	562.327	633.872	524.897	524.555
Aarsd1	20.8126	15.174	3.07024	20.4315	9.42413	7.85545	11.4602	12.8817	12.6257	9.15706	7.44535	9.81311
Aasdh	422.874	347.105	355.124	447.223	353.405	378.043	407.793	414.195	372.943	302.183	439.275	436.237
Aasdhppt	900.617	833.622	909.814	558.461	1016.63	823.84	852.832	806.591	1012	907.566	792.929	923.325
Aass	421.928	491.258	803.379	707.157	803.407	751.177	652.278	588.593	682.757	427.329	703.585	619.118
Aatf	481.528	606.012	541.385	481.275	485.343	553.809	494.7	506.349	548.731	695.936	531.412	493.332
Aatk	2330.06	2450.6	1635.41	2032.93	2519.78	2444.03	3736.99	10078.4	4360.71	7965.62	3303.87	3141.98
Abat	2978.09	2596.65	2914.68	3463.14	2940.33	3025.33	2719.9	2724.97	2740.74	2511.07	3253.62	2292.7
Abca1	10838.6	7850.65	7706.3	10055.7	10953.2	9872.33	10679	12668.6	10707.5	6895.26	9820.41	10631.2
Abca12	0.946027	0.948375	6.14048	2.27017	1.17802	2.94579	6.68514	13.8726	6.79843	11.192	8.37602	4.46051
Abca13	17.9745	10.4321	7.16389	9.08066	22.3823	15.7109	22.9205	6.93628	15.5393	10.1745	7.44535	6.24471
Abca14	3.78411	1.89675	3.07024	3.40525	3.53405	1.96386	2.86506	3.96359	0	4.0698	4.65334	4.46051
Abca15	5.67616	4.74188	2.04683	2.27017	2.35603	5.89159	0.955019	4.95449	4.85602	3.05235	0.930668	2.6763
Abca17	0	0.948375	0	1.13508	2.35603	0.981931	1.91004	2.97269	4.85602	3.05235	0.930668	1.7842
Abca2	13523.5	12510	10458.3	13341.8	13324.5	13321.9	11728.6	12234.6	11833.2	11676.3	12702.7	10421.5
Abca3	3129.46	2714.25	2842.02	3493.79	3200.67	3274.74	3559.36	3168.89	2929.15	2510.05	3038.63	2749.46
Abca4	129.606	146.05	111.552	162.317	118.98	121.759	155.668	143.68	127.228	100.728	144.254	157.01
Abca5	2106.8	1626.46	1390.82	1585.71	2087.44	1932.44	2601.47	2580.3	2362.94	1354.23	1844.58	1819.89
Abca6	96.4947	70.1798	66.5218	115.778	273.3	100.157	432.624	156.562	136.94	75.2913	125.64	274.767
Abca7	1042.52	961.653	747.091	838.826	812.831	789.472	1241.53	959.189	900.307	913.671	722.199	755.61
Abca8a	131.498	91.044	15.3512	52.2138	166.1	100.157	939.739	898.744	352.547	428.347	293.161	139.168
Abca8b	315.027	216.23	189.331	239.503	318.064	266.103	637.953	619.311	346.72	342.881	335.971	335.43
Abca9	2188.16	1485.16	1746.97	2127.15	2166.37	2119.99	2015.09	1991.7	2003.59	1158.88	2094.93	2159.78
Abcb10	712.358	811.809	733.787	807.044	776.313	784.563	734.41	801.636	804.157	821.083	832.948	683.349
Abcb11	0	3.7935	1.02341	0	1.17802	6.87352	2.86506	0	0.971204	1.01745	0	0.892101
Abcb1a	1262	1075.46	1025.46	1018.17	1159.17	1115.47	1054.34	1431.85	1169.33	984.892	1186.6	1103.53
Abcb1b	59.5997	32.2448	36.8429	40.863	53.0107	45.1688	53.4811	42.6086	41.7618	34.5933	62.3548	28.5472
Abcb4	104.063	82.5087	71.6389	71.5102	64.7909	76.5906	74.4915	124.853	90.322	98.6927	66.0775	74.9365
Abcb5	4.73013	0	3.07024	1.13508	3.53405	0	2.86506	0.990898	2.91361	0	2.79201	1.7842
Abcb6	25.5427	36.0383	30.7024	34.0525	24.7383	28.476	40.1108	47.5631	27.1937	37.6457	22.336	32.1156
Abcb7	1094.55	846.899	943.587	709.427	1152.1	826.786	932.099	918.562	1113.97	846.519	905.54	1002.72
Abcb8	1438.91	1563.87	1592.43	1455.18	1392.42	1421.84	1362.81	1319.88	1387.85	1555.68	1455.57	1339.94
Abcb9	384.087	558.593	536.268	491.491	487.699	481.146	595.932	412.213	470.063	650.151	451.374	439.806
Abcc1	578.022	572.819	515.8	611.81	620.815	659.858	727.725	778.846	542.903	528.057	640.3	616.442
Abcc10	787.094	752.062	680.57	818.395	651.443	710.918	748.735	789.746	640.995	662.36	640.3	683.349
Abcc12	171.231	142.256	150.442	171.398	121.336	146.308	152.803	152.598	166.076	107.85	113.542	123.11
Abcc2	3.78411	4.74188	5.11706	3.40525	1.17802	0.981931	2.86506	13.8726	1.94241	3.05235	6.51468	4.46051
Abcc3	266.78	263.648	277.345	288.311	227.357	326.983	185.274	266.552	232.118	319.48	224.291	254.249
Abcc4	542.073	496	447.231	577.757	466.494	631.382	550.091	501.394	520.566	433.434	539.788	424.64
Abcc5	4462.41	3463.47	2637.33	4462.01	3317.29	3819.71	4363.48	4445.17	3936.29	2890.58	3772	4293.68
Abcc6	140.012	125.186	103.365	155.506	93.0633	122.741	95.5019	137.735	101.005	106.832	93.0668	126.678
Abcc8	32.1649	41.7285	19.4448	17.0262	42.4086	38.2953	70.6714	99.0898	59.2435	86.4833	46.5334	43.713
Abcc9	1493.78	1417.82	1623.13	1877.43	1479.59	2017.87	1374.27	2323.66	1622.88	1029.66	1855.75	1118.69
Abcd1	1171.18	1118.13	1218.88	1148.7	1010.74	1081.11	1029.51	990.898	930.414	1081.55	1035.83	1043.76
Abcd2	256.373	238.042	318.281	334.849	310.996	282.796	411.613	361.678	348.662	315.41	310.843	231.054
Abcd3	5060.3	5112.69	5105.81	4801.4	5679.22	5364.29	5144.69	5451.92	5798.09	5215.45	5412.77	5607.75
Abcd4	542.073	536.78	483.051	560.731	497.123	503.731	509.98	649.038	480.746	571.807	531.412	555.779
Abce1	3581.66	3226.37	3530.77	3088.56	3912.19	3643.95	3609.02	3220.42	4032.44	3309.77	4046.55	3606.76
Abcf1	3683.83	4310.37	4285.03	3891.06	3647.14	3739.19	3551.72	3407.7	3737.19	4548	3693.82	3662.07
Abcf2	2489.94	2529.32	2831.78	2553.94	2484.44	2300.66	2442.94	2255.28	2290.1	2696.24	2797.59	2247.2
Abcf3	1792.72	1751.65	1927.09	1936.45	1692.81	1768.46	1657.91	1640.93	1844.32	1896.53	1929.28	1725.32
Abcg1	1767.18	1496.54	1504.42	1558.47	1653.93	1571.09	1607.3	1418.97	1745.25	1443.76	1691.96	1666.44
Abcg2	2106.8	2136.69	2372.27	2079.47	2179.33	2447.95	2022.73	2495.08	2446.46	1940.28	2367.62	2159.78
Abcg3	49.1934	27.5029	45.0302	44.2682	24.7383	38.2953	23.8755	51.5267	41.7618	34.5933	53.0481	55.3103
Abcg4	316.919	338.57	298.837	351.876	286.258	353.495	437.399	450.858	317.584	426.312	299.675	229.27
Abcg5	19.8666	36.9866	23.5385	9.08066	28.2724	38.2953	31.5156	42.6086	32.0497	21.3665	21.4054	46.3893
Abcg8	1.89205	5.69025	7.16389	4.54033	7.0681	10.8012	14.3253	11.8908	7.76964	5.08725	11.168	14.2736
Abhd1	9.46027	19.9159	8.1873	18.1613	21.2043	25.5302	23.8755	14.8635	18.4529	14.2443	10.2374	25.8709
Abhd10	516.531	536.78	573.111	475.6	583.118	386.881	522.396	451.849	561.356	618.61	467.196	590.571
Abhd11	548.695	699.901	541.385	549.38	546.6	554.791	596.887	630.211	594.377	784.454	561.193	631.608
Abhd11os	40.6791	48.3671	48.1004	56.7542	38.8745	46.1508	36.2907	38.645	47.589	56.9772	48.3948	41.9287
Abhd12	7167.1	9033.28	11220.7	9827.55	8206.06	9820.29	7854.08	6708.38	7600.65	9899.79	7433.25	7621.22
Abhd12b	7.56821	3.7935	5.11706	6.8105	4.71207	3.92772	2.86506	8.91808	5.82723	4.0698	3.72267	10.7052
Abhd13	1972.47	1965.98	1977.23	1696.95	2394.91	2296.74	2130.65	2092.78	2209.49	1918.91	2106.1	2110.71
Abhd14a	453.147	514.968	556.737	503.977	663.223	473.291	603.572	457.795	584.665	714.25	671.943	583.434
Abhd14b	475.851	585.148	469.746	490.356	556.024	523.369	494.7	491.485	529.306	518.9	561.193	578.081
Abhd15	69.0599	42.6769	59.3579	54.484	37.6965	50.0785	53.4811	66.3902	54.3874	47.8202	51.1868	38.3603
Abhd16a	1875.97	2149.02	2043.76	2156.66	1913.1	2097.4	1970.21	1735.06	1899.68	2233.3	1968.36	1780.63
Abhd16b	6.62219	6.63863	4.09365	4.54033	7.0681	4.90965	0.955019	4.95449	3.88482	3.05235	11.168	6.24471
Abhd17a	1695.28	1965.03	2076.5	1617.49	1587.97	1992.34	1556.68	1389.24	1756.91	2242.46	1620.29	1799.37
Abhd17b	1502.29	1623.62	1652.81	905.796	1576.19	1336.41	1487.92	1561.65	1647.16	1572.98	1287.11	1591.51
Abhd17c	1528.78	1562.92	1707.05	1215.67	1633.91	1494.5	1481.24	1336.72	1572.38	1547.54	1355.05	1563.85
Abhd2	9269.17	9714.21	11285.2	11353.1	10803.6	12461.7	11105.9	9656.3	9686.79	8633.07	9695.7	9315.32
Abhd3	151.364	156.482	158.629	150.966	164.922	165.946	156.623	289.342	179.673	248.258	161.006	165.039
Abhd4	7031.82	7009.44	7266.23	6910.39	7110.51	6846.02	6402.45	6799.54	6157.44	6941.05	7006.07	5951.21
Abhd5	1292.27	1206.33	1451.2	1466.53	1479.59	1359.97	1422.02	1253.49	1287.82	1172.1	1458.36	1190.06
Abhd6	576.13	607.909	669.312	635.646	601.966	627.454	537.676	474.64	573.982	622.68	613.31	531.692
Abhd8	2366.01	2626.05	2892.16	2452.91	2457.34	2745.48	2257.67	1961.98	2353.23	2954.68	2228.02	2405.1
Abi1	3172.03	2867.89	3317.9	2805.93	3270.17	3194.22	3133.42	3254.11	3249.65	2713.54	2927.88	3237.43
Abi2	1655.55	1471.88	1721.38	1499.44	1676.32	1670.26	1954.92	2047.19	1777.3	1434.61	1599.82	1821.67
Abi3	52.0315	41.7285	37.8663	51.0787	14.1362	26.5121	22.9205	38.645	27.1937	32.5584	27.9201	21.4104
Abi3bp	1838.13	1465.24	1562.75	1889.91	2589.28	2497.05	1490.79	1245.56	1286.85	1167.02	1364.36	1170.44
Abl1	8077.18	7842.12	8486.14	8414.37	8021.11	8378.82	7544.65	7971.77	7282.09	6992.94	7858.56	7613.19
Abl2	1866.51	1333.42	1610.85	1928.51	1802.36	1980.55	2034.19	2011.52	1944.35	1355.24	1987.91	1546.9
Ablim1	9387.42	8123.78	7213.01	9359.89	8898.73	9248.81	9487.16	9573.06	9149.72	7721.43	8593.79	9012
Ablim2	175.961	151.74	113.599	199.775	220.289	201.296	218.699	456.804	274.851	488.376	232.667	157.01
Ablim3	1613.92	1320.14	1126.78	1477.88	1273.44	1289.28	1400.06	1345.64	1303.36	1406.12	1287.11	1302.47
Abo	0	0.948375	2.04683	0	0	0	1.91004	0	0	0	0	0
Abr	4158.73	3660.73	3435.6	3768.48	4094.78	4323.44	3785.7	5708.56	4278.16	4889.87	4122.86	3679.02
Abra	2.83808	2.84513	0	0	0	0.981931	0.955019	0	0	0	0.930668	1.7842
Abracl	322.595	364.176	354.101	291.716	306.284	285.742	274.091	343.842	322.44	394.771	354.585	334.538
Abt1	338.678	424.872	406.295	342.795	305.106	323.055	353.357	300.242	328.267	427.329	368.545	380.927
Abtb1	640.46	731.197	555.713	628.836	531.285	580.321	612.167	829.381	638.081	781.402	558.401	718.141
Abtb2	1998.01	1833.21	2003.84	2395.03	2122.79	2431.26	2342.66	2070.98	1846.26	1875.16	2210.34	1823.45
Acaa1a	1872.19	2066.51	1457.34	2029.53	1717.55	1414.96	1766.79	1181.15	1853.06	1574	1975.81	1937.64
Acaa1b	54.8695	39.8318	79.8262	39.7279	25.9164	62.8436	31.5156	35.6723	37.877	63.0819	41.8801	33.0077
Acaa2	2709.42	3086.96	2735.58	2508.53	2789.54	2838.76	2518.39	2664.52	2514.45	3309.77	2834.82	2877.92
Acaca	1844.75	1904.34	1732.64	2039.74	2041.5	2059.11	2140.2	2309.78	2029.82	2037.95	2156.36	1752.98
Acacb	991.436	1102.96	806.449	1056.76	1196.86	1143.95	932.099	987.925	995.485	885.182	1058.17	1031.27
Acad10	223.262	262.7	252.783	239.503	276.834	271.013	246.395	289.342	236.974	247.241	268.032	291.717
Acad11	1092.66	1139.95	1140.08	1192.97	1261.66	1154.75	1065.8	980.989	1115.91	951.316	1262.92	1096.39
Acad12	280.024	282.616	257.9	245.178	289.792	245.483	220.609	223.943	238.916	243.171	266.171	249.788
Acad8	1339.57	1383.68	1402.08	1305.35	1314.67	1332.48	1267.31	1275.29	1226.63	1304.37	1354.12	1260.54
Acad9	1212.81	1162.71	1090.96	1253.13	1258.12	1336.41	1097.32	1076.11	1107.17	1116.14	1162.4	1070.52
Acadl	2727.39	2976.95	2597.42	2468.81	2925.01	2799.49	2677.87	2670.47	3005.88	3079.82	2574.23	3018.87
Acadm	2628.06	2564.41	2363.06	2653.82	2736.53	2556.95	2458.22	2563.45	2821.35	2432.72	2823.65	3045.63
Acads	1149.42	1158.91	1097.1	1044.28	965.973	980.949	912.999	1114.76	995.485	1323.7	1056.31	1061.6
Acadsb	3515.44	3304.14	3731.36	3157.8	3973.45	3206	3293.86	3252.13	3673.1	3015.72	3375.53	3478.3
Acadvl	2104.91	2125.31	2242.3	2129.42	2088.62	2185.78	1868.02	1764.79	1959.89	2246.53	2079.11	1903.74
Acan	4151.17	3278.53	4146.87	4446.12	4285.62	3578.16	4681.51	3435.44	3788.67	3457.3	3267.58	2764.62
Acap1	46.3553	30.348	21.4917	19.2964	21.2043	14.729	21.0104	18.8271	40.7906	25.4363	18.6134	27.6551
Acap2	3496.51	2655.45	2582.07	3225.91	3733.13	3363.11	3200.27	4200.42	3530.33	2174.29	3053.52	3254.38
Acap3	1641.36	1585.68	1579.13	1637.92	1433.65	1554.4	1740.05	1597.33	1368.43	1745.95	1418.34	1357.78
Acat1	3999.8	4459.26	4454.92	4330.34	4674.37	4682.83	4108.49	4262.84	4368.48	4835.94	4778.98	4434.63
Acat2	1029.28	1130.46	1142.13	1031.79	1055.5	1011.39	1019.96	1012.7	1056.67	1231.12	1165.2	1120.48
Acat3	12.2983	32.2448	26.6087	21.5666	12.9582	28.476	14.3253	24.7724	16.5105	24.4188	15.8214	24.0867
Acbd3	2456.83	2071.25	2461.31	2412.05	2786.01	2483.3	2601.47	2437.61	2573.69	2128.51	2521.18	2768.19
Acbd4	876.967	1009.07	950.751	934.173	683.249	889.629	928.279	960.18	877.969	1077.48	844.116	762.746
Acbd5	2407.64	2129.1	2278.12	1931.91	2753.02	2112.13	2466.82	2305.82	2621.28	2023.71	2079.11	2496.99
Acbd6	885.481	1188.31	1106.31	986.387	1022.52	1167.52	963.615	1056.3	1093.58	1185.33	922.292	1095.5
Acbd7	209.072	245.629	269.158	179.343	199.085	198.35	254.99	171.425	221.435	235.031	220.568	256.033
Accs	543.019	593.683	499.425	570.947	500.657	478.2	536.721	742.182	549.702	562.65	523.966	549.534
Accsl	1.89205	5.69025	1.02341	3.40525	4.71207	1.96386	6.68514	2.97269	2.91361	8.13961	4.65334	0
Acd	886.427	950.272	943.587	866.068	783.381	850.352	838.507	854.154	784.733	1110.04	836.671	797.538
Ace	484.366	459.962	445.185	395.009	455.892	507.658	500.43	605.439	488.516	401.893	418.801	370.222
Ace2	82.3043	74.9217	92.1072	116.914	127.226	73.6448	131.793	78.2809	110.717	71.2215	76.3148	84.7496
Ace3	0.946027	0	0	1.13508	0	0	0	0	0	0	0	0.892101
Acer2	1056.71	937.943	942.563	931.903	1057.86	964.256	1122.15	1668.67	1129.51	962.508	1105.63	1099.96
Acer3	698.168	673.347	671.359	459.709	831.679	644.147	760.195	760.019	774.05	723.407	623.548	785.049
Ache	98.3868	102.425	70.6155	102.157	144.896	133.543	908.223	237.815	158.306	179.071	112.611	95.4548
Acin1	5387.62	5321.33	5097.62	5812.76	4667.3	4839.94	4947.96	5250.77	4978.39	5054.69	5100.06	5209.87
Ackr1	6.62219	5.69025	1.02341	5.67542	7.0681	11.7832	167.128	37.6541	30.1073	39.6806	22.336	5.35261
Ackr2	37.8411	64.4895	66.5218	37.4577	36.5185	57.9339	42.9759	76.2991	74.7827	76.3088	54.9094	47.2814
Ackr3	3932.63	4298.99	3753.88	3952.36	4606.04	4348.97	3676.82	3700.01	3738.17	3886.66	3659.39	3479.19
Ackr4	512.746	501.691	546.502	503.977	474.741	563.628	439.309	356.723	417.618	377.474	412.286	340.783
Acly	8033.66	8004.29	7859.81	8617.55	8694.94	8602.7	9027.8	8078.79	7970.67	7419.25	8492.35	7294.71
Acmsd	3.78411	0	1.02341	1.13508	0	4.90965	4.7751	3.96359	2.91361	3.05235	2.79201	2.6763
Acnat1	9.46027	8.53538	9.21072	10.2157	11.7802	0.981931	7.64016	5.94539	7.76964	5.08725	5.58401	7.13681
Aco1	2856.05	3043.34	3182.81	2971.65	2942.68	3048.9	2658.77	2626.87	2806.78	2833.6	3012.57	2646.86
Aco2	11491.4	11545.5	11184.9	11214.6	11892.1	11528.9	10609.3	10436.1	10807.6	12289.8	11308.6	10818.5
Acot1	2276.14	2542.59	2704.88	2048.82	2391.37	2537.31	1962.56	2131.42	2434.81	2760.34	2092.14	2475.58
Acot10	0	0	0	0	1.17802	0	0	0.990898	0.971204	3.05235	0	0.892101
Acot11	721.818	689.469	804.402	895.581	841.104	802.238	738.23	900.726	683.728	678.64	776.177	766.315
Acot12	8.51424	5.69025	4.09365	11.3508	8.24611	10.8012	4.7751	4.95449	3.88482	9.15706	3.72267	8.02891
Acot13	933.728	1139	1047.97	1006.82	949.481	986.841	838.507	913.608	991.6	1153.79	1048.86	998.261
Acot2	442.74	517.813	452.348	401.819	424.086	515.514	374.368	444.913	459.38	497.533	419.731	470.137
Acot3	0.946027	3.7935	8.1873	3.40525	5.89008	2.94579	2.86506	8.91808	5.82723	8.13961	5.58401	9.81311
Acot4	4.73013	8.53538	4.09365	6.8105	11.7802	8.83738	9.55019	15.8544	9.71204	7.12215	4.65334	11.5973
Acot5	6.62219	6.63863	6.14048	4.54033	5.89008	5.89159	3.82008	7.92718	4.85602	10.1745	6.51468	2.6763
Acot6	350.976	348.054	378.663	341.66	372.253	310.29	350.492	390.414	352.547	381.544	362.03	368.438
Acot7	1709.47	1831.31	1912.76	1538.04	1662.18	1701.69	2271.04	1748.93	1733.6	2403.22	1716.15	1685.18
Acot8	290.43	315.809	247.666	270.15	249.739	266.103	268.36	232.861	282.62	316.427	246.627	248.004
Acot9	514.639	555.748	502.496	493.761	566.626	588.177	522.396	619.311	555.529	644.046	564.916	486.195
Acox1	4533.36	4308.47	4425.24	4607.3	4838.11	4561.07	4536.34	4532.37	4595.74	4321.11	4523.05	4001.97
Acox2	165.555	108.115	187.285	192.964	176.702	108.994	158.533	131.789	102.948	112.937	154.491	135.599
Acox3	1759.61	1640.69	1657.93	1850.19	1623.31	1701.69	1755.33	1765.78	1538.39	1634.03	1570.04	1799.37
Acoxl	5.67616	12.3289	5.11706	3.40525	3.53405	5.89159	7.64016	7.92718	4.85602	4.0698	2.79201	8.02891
Acp1	366.112	816.551	842.269	423.386	405.238	398.664	412.568	762	417.618	949.281	753.841	365.761
Acp2	2880.65	2810.98	2826.67	3014.78	3012.19	3029.26	2818.26	2793.34	2875.74	2556.85	3024.67	2792.28
Acp5	3457.73	2010.56	341.82	1280.37	294.504	486.056	421.164	303.215	2115.28	634.889	456.027	89.2101
Acp6	708.574	662.914	642.703	639.052	584.296	586.213	540.541	552.921	548.731	729.512	547.233	562.024
Acpp	517.477	582.302	440.068	636.782	409.95	637.273	782.161	777.855	412.762	336.776	416.939	399.661
Acpt	2.83808	1.89675	1.02341	6.8105	1.17802	4.90965	6.68514	9.90898	6.79843	0	7.44535	3.5684
Acr	13.2444	9.48375	3.07024	10.2157	15.3142	12.7651	8.59517	22.7906	14.5681	9.15706	7.44535	12.4894
Acrbp	141.904	155.534	109.505	169.127	75.393	102.121	126.063	134.762	109.746	140.408	110.75	162.362
Acsbg1	107.847	109.063	135.09	139.615	130.76	134.525	318.976	259.615	139.853	248.258	147.046	117.757
Acsbg2	15.1364	39.8318	21.4917	37.4577	21.2043	19.6386	29.6056	11.8908	21.3665	32.5584	14.8907	20.5183
Acsf2	1616.76	1685.26	1845.21	1828.62	1616.24	1685.98	1609.21	1679.57	1492.74	1570.94	1664.97	1669.12
Acsf3	578.022	633.515	631.446	639.052	585.474	572.466	554.866	568.775	563.299	688.814	571.43	587.002
Acsl1	3649.77	3448.29	3279.01	3925.12	3885.1	3744.1	3808.62	3600.92	3667.27	3298.58	3678	3770.02
Acsl3	11723.2	11413.7	13865.2	12684.6	13674.4	12412.6	13153.5	10184.4	11975.9	10819.6	11200.6	12303
Acsl4	1727.44	1506.02	1670.21	1383.67	2224.09	1780.24	2098.18	1806.41	2011.36	1318.62	1594.23	1792.23
Acsl5	1558.11	1982.1	1882.06	1757.11	1778.8	1981.54	1549.04	1712.27	1791.87	1881.27	1809.22	1683.39
Acsl6	183.529	158.379	249.713	230.422	303.928	244.501	383.918	444.913	266.11	433.434	243.835	162.362
Acsm1	0	0.948375	1.02341	0	1.17802	0	0.955019	0	0.971204	0	0	1.7842
Acsm2	0.946027	0	1.02341	0	4.71207	0	0	0	0	0	0	2.6763
Acsm3	22.7046	19.9159	10.2341	19.2964	27.0944	16.6928	17.1903	21.7998	26.2225	19.3316	16.752	25.8709
Acsm4	0	0.948375	1.02341	0	0	0.981931	0	0	0	0	0	0
Acsm5	0	1.89675	1.02341	2.27017	0	1.96386	0.955019	0	0.971204	0	0.930668	0.892101
Acss1	176.907	143.205	181.144	202.045	179.058	191.477	190.049	308.169	228.233	278.781	215.915	204.291
Acss2	711.412	712.23	697.968	758.235	786.915	801.256	753.51	778.846	715.778	759.018	769.663	724.386
Acss2os	0	0.948375	0	0	0	0.981931	0	0	0	1.01745	0	0
Acss3	492.88	278.822	275.298	442.682	470.028	549.881	453.634	472.658	402.079	133.286	513.729	447.835
Acta1	1.89205	1.89675	3.07024	3.40525	1.17802	0.981931	10.5052	0.990898	1.94241	2.0349	3.72267	0.892101
Acta2	293.268	206.746	200.589	188.424	230.891	190.495	134.658	270.515	223.377	217.734	117.264	165.039
Actb	37649	39035.1	43375.3	30385	35473.6	38414.1	34359.7	30677.2	34487.5	42858.1	32747.4	33366.4
Actbl2	12.2983	3.7935	3.07024	3.40525	1.17802	4.90965	7.64016	5.94539	9.71204	6.1047	4.65334	8.92101
Actc1	0	1.89675	1.02341	0	1.17802	0	0	0.990898	0	2.0349	0.930668	1.7842
Actg-ps1	1.89205	1.89675	1.02341	1.13508	1.17802	1.96386	1.91004	0	0.971204	1.01745	1.86134	0.892101
Actg1	9817.86	10015.8	10868.6	9571.02	10062.6	10639.2	9790.86	8580.18	8857.38	9861.13	9248.05	8231.42
Actg2	54.8695	44.5736	42.9833	39.7279	36.5185	38.2953	37.2458	81.2536	48.5602	67.1517	44.6721	24.9788
Actl10	16.0825	12.3289	6.14048	26.1069	7.0681	8.83738	21.0104	17.8362	12.6257	9.15706	14.8907	16.0578
Actl6a	969.677	961.653	1021.37	946.659	1021.34	999.606	929.234	981.98	1058.61	1028.64	1068.41	1013.43
Actl6b	16.0825	16.1224	12.281	7.94558	23.5603	10.8012	93.5919	64.4084	37.877	61.047	13.96	15.1657
Actl7a	1.89205	0.948375	0	1.13508	1.17802	0.981931	0.955019	0	0.971204	0	1.86134	0
Actn1	17642.5	14587	12291.2	16456.4	14742.9	14361.7	12539.4	12540.8	15414	14011.3	14687.8	14549.3
Actn2	17.0285	16.1224	12.281	30.6472	21.2043	21.6025	27.6956	36.6632	21.3665	31.541	26.9894	29.4393
Actn3	22.7046	34.1415	28.6556	44.2682	40.0526	31.4218	31.5156	18.8271	33.021	22.3839	27.9201	35.684
Actn4	18523.2	17138.1	18151.2	19500.7	19357.2	18538.9	17753.8	15982.2	16716.4	15277	17652	18007.1
Actr10	2729.29	2910.56	3230.91	2919.43	3210.09	3161.82	2987.3	2928.1	3128.25	3329.1	3102.85	3034.93
Actr1a	4946.77	5316.59	5269.55	5372.35	5133.79	5180.67	5673.77	5349.86	5279.47	5774.03	5527.24	4786.12
Actr1b	4385.78	4495.3	4394.53	4605.03	4119.52	4346.03	4654.76	4403.55	4185.89	5004.84	4491.41	3974.31
Actr2	5832.25	5707.32	5898.95	4885.4	6971.5	6567.15	6401.5	6073.21	6745.01	5776.07	6012.12	6215.27
Actr3	5947.67	6245.05	6750.43	5837.73	6824.25	6969.75	5935.45	5637.22	6730.45	5944.96	6693.37	6754.1
Actr3b	175.961	182.088	223.104	183.883	179.058	195.404	297.011	151.607	172.874	215.7	208.47	185.557
Actr5	355.706	344.26	358.194	357.551	257.986	340.73	291.281	338.887	306.901	355.09	269.894	300.638
Actr6	374.627	366.073	436.997	269.015	440.578	349.567	339.987	385.459	429.272	435.469	410.425	434.453
Actr8	973.461	1022.35	1141.11	984.117	947.125	998.624	1024.74	1098.91	1035.3	1128.35	1045.14	1007.18
Actrt3	0.946027	2.84513	1.02341	0	0	1.96386	0.955019	2.97269	0.971204	3.05235	0	0
Acvr1	1596.89	1641.64	1684.54	1653.82	1677.5	1784.17	1592.02	1546.79	1611.23	1431.55	1619.36	1579.91
Acvr1b	1753.93	1597.06	1551.49	1681.06	1835.35	1612.33	1983.58	2001.61	1806.44	1268.76	1712.43	1847.54
Acvr1c	30.2729	17.0708	17.398	11.3508	16.4922	10.8012	33.4257	17.8362	17.4817	22.3839	11.168	16.0578
Acvr2a	1235.51	1115.29	1050.02	803.639	1507.86	1236.25	1351.35	1504.18	1416.99	967.596	1100.05	1240.91
Acvr2b	118.253	62.5928	67.5452	96.4821	116.624	86.4099	106.962	115.935	95.178	44.7678	117.264	99.0232
Acvrl1	1281.87	1525.94	1467.57	1323.51	1377.1	1587.78	1217.65	1611.2	1304.33	1386.79	1268.5	1347.96
Acy1	644.244	780.513	685.687	607.269	619.637	672.623	576.832	653.993	573.011	701.023	618.894	617.334
Acy3	281.916	316.757	271.204	312.148	336.913	233.7	292.236	247.724	269.995	321.514	295.953	270.307
Acyp1	384.087	453.323	435.974	410.9	393.457	380.007	355.267	340.869	409.848	467.01	419.731	412.151
Acyp2	412.468	457.117	514.777	456.303	514.793	399.646	357.177	390.414	562.327	559.598	403.91	452.295
Ada	78.5202	76.8184	72.6623	61.2945	78.9271	56.952	44.8859	61.4357	44.6754	62.0645	67.0081	61.555
Adad1	21.7586	6.63863	23.5385	5.67542	22.3823	22.5844	13.3703	8.91808	18.4529	12.2094	3.72267	7.13681
Adad2	0	1.89675	1.02341	0	0	0	0	0.990898	0	0	0.930668	0.892101
Adal	798.447	668.605	808.496	762.776	770.423	825.804	812.722	761.009	827.466	646.081	889.719	799.323
Adam10	9537.84	8768.68	8803.4	7454.09	10920.2	9619.98	9045.94	10098.2	10245.2	8576.09	9203.38	9318
Adam11	796.554	946.479	930.282	1001.14	806.941	818.93	1543.31	893.79	713.835	806.838	709.169	918.864
Adam12	377.465	182.088	185.238	273.555	179.058	187.549	152.803	205.116	306.901	125.146	205.678	136.491
Adam15	1964.9	2385.16	2104.14	2053.37	1763.49	2248.62	1730.5	1992.7	1851.12	2234.32	1678.93	2022.39
Adam17	4603.37	4132.07	4692.35	4641.35	4748.58	4721.12	4347.25	4264.82	4338.37	3967.04	4886.01	4158.98
Adam18	0	1.89675	1.02341	0	0	1.96386	0	0	2.91361	2.0349	3.72267	1.7842
Adam19	1253.49	1082.1	929.259	1368.91	1159.17	1260.8	1466.91	1281.23	1287.82	1058.15	1196.84	1054.46
Adam1a	122.037	103.373	66.5218	132.805	96.5973	62.8436	102.187	87.199	100.034	79.3612	93.0668	107.944
Adam1b	5.67616	3.7935	3.07024	12.4859	5.89008	1.96386	6.68514	7.92718	3.88482	2.0349	2.79201	8.02891
Adam2	1.89205	1.89675	0	1.13508	5.89008	5.89159	0.955019	2.97269	2.91361	2.0349	2.79201	3.5684
Adam21	7.56821	10.4321	10.2341	7.94558	8.24611	9.81931	15.2803	12.8817	8.74084	12.2094	9.30668	11.5973
Adam22	1551.48	1286.95	1326.34	1434.74	1564.41	1578.94	2770.51	2114.58	1611.23	1599.43	1637.05	1536.2
Adam23	859.938	882.937	828.964	704.887	1180.37	1164.57	1779.2	2107.64	1253.82	1475.3	1443.47	952.764
Adam28	3.78411	2.84513	3.07024	0	3.53405	5.89159	5.73012	6.93628	3.88482	0	3.72267	2.6763
Adam3	6.62219	5.69025	3.07024	10.2157	8.24611	8.83738	9.55019	8.91808	6.79843	12.2094	7.44535	10.7052
Adam30	0.946027	2.84513	2.04683	1.13508	0	0	1.91004	1.9818	0	2.0349	1.86134	0.892101
Adam32	4.73013	7.587	4.09365	2.27017	3.53405	3.92772	1.91004	1.9818	3.88482	9.15706	4.65334	4.46051
Adam33	183.529	160.275	128.95	223.611	134.294	163.982	131.793	161.516	141.796	131.251	120.987	220.349
Adam4	8.51424	8.53538	12.281	6.8105	4.71207	3.92772	7.64016	8.91808	6.79843	11.192	7.44535	9.81311
Adam5	23.6507	38.8834	26.6087	35.1876	36.5185	39.2772	27.6956	17.8362	27.1937	32.5584	36.2961	43.713
Adam6b	0	1.89675	0	0	0	0.981931	1.91004	0	0	0	0	0
Adam7	0	0	0	0	0	1.96386	0.955019	0	0	0	0	0
Adam8	193.935	119.495	127.927	175.938	114.268	195.404	164.263	122.871	130.141	104.797	116.334	110.621
Adam9	2875.92	2478.1	2308.82	2503.99	2930.9	2719.95	2581.42	2798.3	2750.45	2095.95	2676.6	2426.51
Adamdec1	5.67616	10.4321	9.21072	6.8105	4.71207	16.6928	2.86506	10.8999	1.94241	3.05235	13.0294	4.46051
Adamts1	1251.59	1141.84	1089.93	1198.65	1385.35	1160.64	1441.12	1176.2	1251.88	768.175	1477.9	1255.19
Adamts10	4241.04	3683.49	3200.21	3934.2	2668.21	3356.24	3095.22	3625.69	3371.05	3077.79	3268.51	3193.72
Adamts12	4023.45	3004.45	3493.93	6000.05	5242.17	5452.66	5114.13	6103.93	4384.99	2354.38	5099.13	3945.76
Adamts13	22.7046	39.8318	18.4214	18.1613	24.7383	24.5483	23.8755	27.7451	37.877	19.3316	23.2667	34.7919
Adamts14	591.267	643.947	550.596	606.134	437.044	549.881	622.673	595.53	527.364	376.457	550.956	579.866
Adamts15	1481.48	1535.42	1664.07	1643.6	1613.88	1495.48	1536.63	1103.86	1126.6	1002.19	1412.75	1229.32
Adamts16	196.774	235.197	160.676	143.02	203.797	208.169	133.703	114.944	114.602	109.885	140.531	101.7
Adamts17	4983.67	4730.5	5238.85	5508.56	5668.61	5521.4	6152.24	5470.75	4883.22	4513.41	5154.97	5539.06
Adamts18	60.5457	44.5736	44.0068	34.0525	48.2987	47.1327	45.8409	25.7633	38.8482	14.2443	29.7814	30.3314
Adamts19	744.523	613.599	468.723	524.408	803.407	657.894	649.413	641.111	702.181	509.743	604.004	916.188
Adamts2	8812.24	8979.22	9935.29	10668.6	9486.57	9873.32	10265.5	11216	8963.25	8053.12	9588.68	9631.12
Adamts20	424.766	343.312	256.877	342.795	475.919	372.152	459.364	1188.09	512.796	677.622	565.846	561.132
Adamts3	398.277	300.635	335.679	451.763	465.316	422.23	423.074	364.65	337.008	187.211	460.681	363.085
Adamts4	190.151	170.708	205.706	215.666	161.388	210.133	200.554	202.143	208.809	168.897	205.678	175.744
Adamts5	736.009	617.392	670.335	750.29	791.627	691.279	1239.62	870.008	781.82	711.198	745.465	727.062
Adamts6	225.154	135.618	97.2242	194.099	177.88	152.199	208.194	184.307	168.018	90.5531	172.174	183.773
Adamts7	1879.76	1810.45	2066.27	2052.23	1504.33	1807.73	1496.52	1860.91	1461.66	1391.87	1618.43	1615.59
Adamts8	67.1679	76.8184	79.8262	81.726	57.7228	80.5183	54.4361	50.5358	58.2723	60.0296	69.8001	79.397
Adamts9	2895.79	2834.69	2835.88	3045.43	2986.27	2957.58	2717.03	2878.56	2721.31	1915.86	2991.17	2703.07
Adamtsl1	2899.57	2266.62	2495.08	3299.69	2703.55	2795.56	2787.7	2861.71	2260.96	1816.15	2339.7	2123.2
Adamtsl2	123.929	186.83	231.291	166.857	140.184	176.748	180.499	205.116	175.788	201.455	131.224	188.233
Adamtsl3	736.955	641.102	553.666	880.824	679.715	894.539	727.725	617.329	572.039	502.621	554.678	576.297
Adamtsl4	1056.71	794.739	704.108	855.853	706.81	780.635	742.05	853.163	809.013	776.315	723.129	731.523
Adamtsl5	105.009	94.8375	62.4282	95.347	85.9952	110.958	122.242	196.198	144.709	181.106	85.6215	96.3469
Adap1	378.411	393.576	357.171	424.521	405.238	442.851	918.729	411.223	438.013	642.011	456.027	338.106
Adap2	218.532	141.308	126.903	274.69	179.058	245.483	172.859	218.988	184.529	168.897	181.48	224.809
Adap2os	22.7046	22.761	16.3746	23.8367	20.0263	23.5663	16.2353	18.8271	9.71204	20.349	16.752	22.3025
Adar	1456.88	1230.99	1209.67	1662.9	1480.77	1123.33	1520.39	1489.32	1287.82	1161.93	1487.21	1380.97
Adarb1	780.472	690.417	609.954	753.695	740.972	714.846	877.663	1475.45	1015.88	1146.67	854.354	792.186
Adarb2	5.67616	8.53538	3.07024	5.67542	14.1362	5.89159	12.4153	33.6905	7.76964	36.6282	18.6134	14.2736
Adat1	227.046	193.469	230.268	234.962	252.095	193.44	229.205	224.934	224.348	198.403	260.587	203.399
Adat2	297.052	301.583	278.368	269.015	260.342	238.609	244.485	246.734	255.427	305.235	306.19	284.58
Adat3	108.793	93.8892	92.1072	107.833	65.9689	77.5725	77.3566	80.2627	94.2068	81.3961	83.7602	108.836
Adck1	1007.52	1102.96	1059.23	1078.33	1159.17	1227.41	1021.87	888.835	1079.01	1122.25	1038.63	1066.06
Adck2	393.547	374.608	376.616	407.495	358.117	352.513	359.087	404.286	361.288	374.422	410.425	417.503
Adck3	509.908	566.18	543.432	517.598	535.997	566.574	512.845	684.71	489.487	528.057	499.769	475.49
Adck4	552.48	602.218	566.971	545.975	497.123	515.514	490.88	513.285	547.759	589.104	529.55	576.297
Adck5	477.743	543.419	445.185	438.142	375.787	400.628	443.129	446.895	451.61	546.371	417.87	441.59
Adcy1	3050.94	3584.86	3887.95	3863.82	4285.62	4513.94	3540.26	5090.24	4639.44	2662.67	4359.25	3561.27
Adcy10	7.56821	5.69025	5.11706	7.94558	12.9582	6.87352	7.64016	6.93628	5.82723	7.12215	2.79201	7.13681
Adcy2	309.351	367.021	395.037	325.769	310.996	333.857	453.634	446.895	360.317	457.853	375.059	336.322
Adcy3	686.815	613.599	687.733	646.997	607.856	649.056	588.292	605.439	581.751	516.865	671.012	512.958
Adcy4	799.393	825.087	803.379	762.776	627.883	679.496	661.828	783.8	683.728	742.739	611.449	644.097
Adcy5	1161.72	1162.71	1333.51	1242.92	1150.92	1116.46	1412.47	1448.69	1280.05	1263.67	1344.82	1421.12
Adcy6	4929.75	3858.94	3960.61	5194.14	4324.5	4304.79	4268.94	4533.36	4283.98	3462.38	4310.86	4141.13
Adcy7	834.396	709.385	780.864	751.425	834.036	1001.57	806.036	1140.52	699.267	893.322	905.54	895.669
Adcy8	161.771	153.637	159.652	173.668	151.964	128.633	169.993	137.735	143.738	115.989	158.214	136.491
Adcy9	856.154	583.251	598.697	1013.63	894.114	771.798	1003.73	968.107	771.136	401.893	898.095	771.667
Adcyap1	10.4063	12.3289	24.5619	12.4859	29.4504	14.729	108.872	5.94539	10.6832	4.0698	30.7121	11.5973
Adcyap1r1	370.842	358.486	313.164	355.281	266.232	257.266	317.066	315.105	272.908	398.841	285.715	245.328
Add1	10874.6	11222.1	11655.6	11657.3	11389.1	11758.6	11303.6	11150.6	10797.9	11199.1	11289.9	10488.4
Add2	747.361	344.26	448.255	801.369	828.145	781.617	959.795	893.79	645.851	359.16	821.78	512.958
Add3	19666	16955.1	16487.2	18828.8	20535.2	18840.3	17453.9	16942.4	18975.4	15629.1	18040.1	19372
Adgb	8.51424	7.587	9.21072	7.94558	9.42413	6.87352	9.55019	16.8453	9.71204	8.13961	12.0987	4.46051
Adgra1	13.2444	5.69025	6.14048	12.4859	12.9582	16.6928	64.9413	28.736	20.3953	43.7504	12.0987	4.46051
Adgra2	7830.26	7387.84	8259.96	8630.04	7930.41	8724.46	7391.85	7671.53	7667.66	6602.24	7547.72	7765.74
Adgra3	10677.8	12254.9	13391.4	12425.8	13330.4	14457	11728.6	11684.7	13050.1	11521.6	12705.5	12065.7
Adgrb1	222.316	236.145	232.315	199.775	207.331	259.23	369.593	525.176	329.238	509.743	221.499	272.091
Adgrb2	3785.05	4571.17	4259.44	4521.04	3777.9	4786.91	3476.27	4228.16	3720.68	4355.71	3737.56	4402.52
Adgrb3	142.85	114.753	104.388	112.373	149.608	138.452	229.205	224.934	166.076	112.937	87.4828	103.484
Adgrd1	241.237	148.895	120.763	129.399	100.131	115.868	138.478	135.753	206.867	93.6055	112.611	99.0232
Adgrd2-ps	3.78411	0	0	2.27017	1.17802	0	0.955019	0.990898	0	2.0349	0.930668	0.892101
Adgre1	777.634	606.96	955.868	879.689	732.726	931.852	636.043	533.103	707.037	636.924	765.009	735.983
Adgre4	8.51424	4.74188	0	1.13508	9.42413	28.476	5.73012	3.96359	11.6545	2.0349	0	5.35261
Adgre5	1270.51	1320.14	1244.47	1275.83	1202.75	1165.55	1016.14	1355.55	1170.3	1048.99	1172.64	978.635
Adgrf1	22.7046	15.174	27.6321	35.1876	29.4504	25.5302	29.6056	31.7087	31.0785	10.1745	24.1974	34.7919
Adgrf2	3.78411	0.948375	4.09365	0	0	3.92772	5.73012	6.93628	3.88482	1.01745	1.86134	3.5684
Adgrf3	1.89205	0	3.07024	1.13508	1.17802	1.96386	0.955019	0.990898	1.94241	1.01745	0	1.7842
Adgrf4	5.67616	2.84513	4.09365	1.13508	3.53405	0.981931	3.82008	1.9818	0.971204	3.05235	2.79201	4.46051
Adgrf5	2233.57	1788.64	1917.88	2295.14	2134.57	2461.7	2112.5	2504.99	2090.03	1636.06	1979.53	1967.08
Adgrg1	695.33	1009.07	1078.68	749.155	961.261	1010.41	969.345	1095.93	771.136	1148.7	854.354	785.049
Adgrg2	441.794	496	291.673	287.176	491.233	543.99	679.019	955.225	566.212	387.649	531.412	580.758
Adgrg3	50.1394	55.9541	50.1472	69.2401	35.3405	52.0423	46.796	55.4903	58.2723	40.698	48.3948	49.9577
Adgrg4	0.946027	2.84513	0	2.27017	0	0	0	0	1.94241	0	0	0
Adgrg5	10.4063	3.7935	2.04683	6.8105	3.53405	1.96386	3.82008	2.97269	6.79843	5.08725	6.51468	7.13681
Adgrg6	2837.13	2351.02	2106.18	2771.87	3203.03	3027.29	2626.3	2661.55	2790.27	2001.33	2760.36	2854.72
Adgrg7	3.78411	0.948375	1.02341	0	3.53405	0.981931	0.955019	0	0	1.01745	0	0
Adgrl1	5862.53	6449.9	6898.83	6254.31	5458.93	5998.62	6432.06	5701.63	5644.64	6144.38	5308.53	5422.19
Adgrl2	5649.67	4886.98	4495.85	5891.08	5903.04	6105.65	5490.41	5249.78	5423.21	3918.2	5390.43	5111.74
Adgrl3	1654.6	1338.16	1405.15	1763.92	2068.6	1862.72	1857.51	2285.01	1753.02	1171.09	1656.59	2020.61
Adgrl4	1385.93	1236.68	1203.53	1029.52	1337.05	1268.65	1137.43	1371.4	1399.51	1145.65	1320.62	1184.71
Adgrv1	206.234	164.069	180.121	177.073	200.263	193.44	234.935	189.261	163.162	104.797	170.312	198.046
Adh1	134.336	159.327	156.582	127.129	162.566	132.561	149.938	107.017	109.746	202.473	123.779	121.326
Adh4	0.946027	0.948375	1.02341	4.54033	0	0.981931	1.91004	0.990898	0	2.0349	0	0
[truncated: 26,688 more rows]
