# Supplementary material for: Deletion of the Notch ligand Jagged1 during cochlear maturation leads to inner hair cell defects and hearing loss
Source: Cell Death Dis. 2022 Nov 18;13(11):971. doi: 10.1038/s41419-022-05380-w (PMC9674855; doi:10.1038/s41419-022-05380-w)
Supplement: Supplementary file 9 — Dataset 2 [file 41419_2022_5380_MOESM9_ESM.xlsx]

## Sheet: Sheet1
Deseq2 comparison of of control (cr; Sox2+/+) and mutant (mut; Sox2CreEr-Jag1fl/fl)
	baseMean	log2FoldChange	lfcSE	stat	pvalue	padj
Jag1	2271.06	-1.22024	0.107955	-11.3032	1.26568e-29	2.48757e-25
Syt6	206.674	-1.02342	0.105711	-9.68123	3.62328e-22	3.5606e-18
Slc22a3	337.537	-0.894764	0.101852	-8.78495	1.5643e-18	1.02482e-14
Ankrd34b	163.742	0.950921	0.110814	8.58122	9.38697e-18	4.61229e-14
Fam159b	65.8774	-1.08365	0.131936	-8.21346	2.14906e-16	8.44752e-13
Hey1	1373.84	-0.663277	0.0857214	-7.73759	1.01321e-14	3.31894e-11
Alox12e	27.4466	-1.03283	0.140487	-7.3518	1.95554e-13	5.49059e-10
Fam198b	332.851	0.958111	0.133051	7.2011	5.97305e-13	1.46743e-09
Esr1	81.655	0.867802	0.133797	6.48596	8.81691e-11	1.92542e-07
RP23-111M12.3	22.9826	0.849944	0.135207	6.28623	3.25278e-10	6.09563e-07
Trh	8.52209	-0.776684	0.123699	-6.27882	3.41162e-10	6.09563e-07
Agr3	141.738	-0.843295	0.134726	-6.25934	3.8661e-10	6.33203e-07
Kcna6	529.95	0.783518	0.126381	6.19966	5.65867e-10	7.96745e-07
Plet1	681.63	-0.493962	0.0796816	-6.19919	5.6754e-10	7.96745e-07
Lfng	1631.68	-0.421865	0.0694041	-6.07839	1.21397e-09	1.59062e-06
Egfl8	296.973	0.830583	0.140517	5.91091	3.40217e-09	4.17914e-06
Dcx	180.281	0.804105	0.136773	5.87912	4.12451e-09	4.7074e-06
Prkcq	442.814	-0.615369	0.104801	-5.87179	4.31125e-09	4.7074e-06
Stox1	130.872	-0.584394	0.100285	-5.82733	5.63214e-09	5.826e-06
Dhh	257.468	0.81005	0.14052	5.76464	8.1831e-09	7.65861e-06
Edn1	99.2983	0.752015	0.130412	5.76646	8.09545e-09	7.65861e-06
Atcay	131.35	0.790634	0.137744	5.73988	9.47428e-09	8.46398e-06
Gm12688	56.1665	0.738467	0.129601	5.69803	1.21203e-08	1.0357e-05
E230016K23Rik	7.41316	0.672956	0.11927	5.64227	1.67827e-08	1.37437e-05
Cacng2	45.9623	0.771475	0.138296	5.57845	2.42672e-08	1.90779e-05
Ggt7	316.934	0.680798	0.12316	5.52775	3.2437e-08	2.45199e-05
Htr7	27.4154	0.685722	0.124224	5.52005	3.38898e-08	2.46693e-05
Rims1	151.759	0.748563	0.137311	5.45157	4.99257e-08	3.50443e-05
Apoa4	229.788	-0.564104	0.10395	-5.42671	5.74007e-08	3.76051e-05
Pex5l	211.764	0.748049	0.137763	5.42996	5.63652e-08	3.76051e-05
Mapk15	284.541	0.680251	0.125672	5.4129	6.20133e-08	3.89154e-05
Pkd2l1	162.828	-0.759408	0.140396	-5.40905	6.33607e-08	3.89154e-05
Slc6a14	207.312	-0.61941	0.116097	-5.3353	9.53865e-08	5.68099e-05
Pcnxl2	50.7178	0.647724	0.122977	5.26703	1.38646e-07	8.01458e-05
Gm13111	242.703	0.458805	0.0877094	5.23097	1.6862e-07	9.46873e-05
Plxnb3	447.636	0.721219	0.139101	5.18487	2.16162e-07	0.000118012
Dnah9	54.3598	0.694698	0.134684	5.158	2.49597e-07	0.000132583
Krt222	95.0525	0.713369	0.140536	5.07607	3.85322e-07	0.000199293
Fgfrl1	3452.84	-0.229699	0.0454041	-5.05899	4.21474e-07	0.000212401
Mllt11	697.621	0.679252	0.134441	5.05241	4.36267e-07	0.00021436
Pla2r1	527.472	-0.644259	0.127688	-5.04557	4.52167e-07	0.000216753
Nap1l2	153.752	0.705384	0.140203	5.03116	4.8752e-07	0.000222831
Prmt8	162.914	0.612846	0.121738	5.03415	4.79964e-07	0.000222831
Brsk2	227.244	0.705443	0.140511	5.02057	5.15195e-07	0.000230128
Cobl	4070.04	-0.370683	0.0741803	-4.99705	5.82126e-07	0.000254247
Hhla1	48.7306	-0.670736	0.134683	-4.98012	6.35459e-07	0.00026573
Ism1	514.871	-0.373632	0.0749914	-4.98234	6.28207e-07	0.00026573
P4ha2	383.42	-0.664061	0.133685	-4.96734	6.78758e-07	0.000277923
Rian	1301.35	0.680083	0.138467	4.91151	9.03796e-07	0.000362514
Adamts16	155.25	-0.548638	0.111854	-4.90494	9.3456e-07	0.000367357
Ackr4	453.957	-0.372959	0.0764878	-4.87605	1.08229e-06	0.000410659
Sv2b	299.614	0.668559	0.137132	4.87529	1.08651e-06	0.000410659
Ncmap	705.254	0.669653	0.137754	4.86121	1.16667e-06	0.000432638
Hcn1	66.0479	0.641104	0.132457	4.84008	1.29784e-06	0.000472365
Tcerg1l	83.31	0.677548	0.14049	4.82274	1.416e-06	0.000506
9330159F19Rik	96.6795	0.660992	0.13743	4.80965	1.51193e-06	0.000529235
Gdap1l1	100.101	0.673997	0.140222	4.80664	1.53487e-06	0.000529235
Atp6v1g2	324.974	0.662426	0.138078	4.79746	1.60687e-06	0.00053528
Mrc2	8587.28	-0.227931	0.0474864	-4.79991	1.58734e-06	0.00053528
Sox2ot	99.997	0.653813	0.136498	4.7899	1.66868e-06	0.000546603
Dhrs2	22.4531	0.672183	0.140528	4.78325	1.72481e-06	0.000555729
Erbb3	3585.19	0.521775	0.109718	4.75559	1.97865e-06	0.000627231
Nrsn2	44.4024	0.589253	0.124238	4.74295	2.10632e-06	0.000657105
Gipc2	45.1058	-0.635078	0.134545	-4.7202	2.35614e-06	0.000723557
Slc22a5	1429.65	-0.253477	0.0543275	-4.66572	3.07533e-06	0.000929886
RP23-404J7.9	19.0221	0.588725	0.127343	4.62316	3.77941e-06	0.00112546
Col5a3	643.415	0.617795	0.133923	4.61307	3.9676e-06	0.00116387
Gpc4	1231.81	-0.302851	0.0661123	-4.58085	4.63085e-06	0.00130454
Jakmip1	81.387	0.624484	0.136346	4.58016	4.64628e-06	0.00130454
Tmem74	15.6536	0.537362	0.117221	4.58416	4.55815e-06	0.00130454
Pak7	20.1325	0.607305	0.133678	4.54305	5.54464e-06	0.00153293
Slc2a2	5.9059	0.517187	0.113909	4.54037	5.61568e-06	0.00153293
Myt1	47.4739	0.600404	0.132329	4.53721	5.7002e-06	0.00153468
Aspa	138.567	0.63677	0.140535	4.53105	5.86924e-06	0.00155828
Rltpr	57.3253	0.635529	0.140346	4.52829	5.94641e-06	0.00155828
Il31ra	22.583	0.632309	0.140134	4.51218	6.41637e-06	0.00163776
Tmem163	62.5826	0.593636	0.131517	4.51377	6.36851e-06	0.00163776
AF529169	66.442	0.582434	0.130076	4.47766	7.54655e-06	0.00190154
D430041D05Rik	484.669	0.553291	0.123886	4.46612	7.96504e-06	0.00191314
Snap91	892.709	0.488637	0.109263	4.47213	7.74427e-06	0.00191314
Sox21	342.014	-0.403709	0.0903542	-4.46807	7.8927e-06	0.00191314
Vat1l	504.755	0.545458	0.122145	4.46567	7.98196e-06	0.00191314
Cyp26b1	1810.25	-0.530524	0.119038	-4.45674	8.32136e-06	0.00192409
Rps6kl1	36.0071	0.626515	0.140533	4.45814	8.26738e-06	0.00192409
Sertm1	179.223	0.574882	0.128949	4.45822	8.2644e-06	0.00192409
Mfap4	2318.21	-0.432753	0.0972541	-4.44971	8.59847e-06	0.00196505
Cabp1	74.3017	0.616513	0.138856	4.43996	8.99756e-06	0.00200952
2021-09-03	482.419	0.610831	0.137504	4.44226	8.90172e-06	0.00200952
RP24-293C5.5	9.24489	0.502536	0.113701	4.4198	9.87929e-06	0.00218166
Abi3bp	1630.61	-0.493909	0.112044	-4.40818	1.04244e-05	0.00224045
Bex2	444.084	0.493097	0.111952	4.40453	1.06015e-05	0.00224045
Gm3608	526.111	-0.573092	0.130097	-4.4051	1.05736e-05	0.00224045
Sv2a	538.592	0.600139	0.136237	4.40512	1.05727e-05	0.00224045
Grik2	58.2736	0.605795	0.138226	4.38265	1.17244e-05	0.0024514
Mpp3	268.404	0.554818	0.127451	4.35318	1.34175e-05	0.00274979
Plekha4	1227.78	0.574348	0.132013	4.35069	1.35712e-05	0.00274979
Zfyve28	123.558	0.597241	0.137248	4.35156	1.35174e-05	0.00274979
Mab21l1	42.0313	0.610044	0.140477	4.34265	1.40777e-05	0.00282329
Brinp3	27.3887	0.495041	0.114166	4.33614	1.45008e-05	0.00284999
Fam57b	195.747	0.607464	0.140083	4.33647	1.4479e-05	0.00284999
Foxd3	83.3333	0.516314	0.119136	4.33381	1.46551e-05	0.0028518
Kcnip2	50.877	0.542505	0.125667	4.31701	1.58159e-05	0.00304751
Reln	329.135	0.57649	0.133753	4.31012	1.63169e-05	0.00311351
Grik4	121.616	0.479109	0.111347	4.30284	1.6862e-05	0.00318659
Lgi3	206.214	0.592871	0.138328	4.28598	1.81936e-05	0.00340549
Gdap1	171.586	0.598263	0.139795	4.27956	1.87261e-05	0.00343964
Sec14l5	71.1086	0.563208	0.131564	4.28087	1.86168e-05	0.00343964
D3Ertd751e	199.078	0.512808	0.119915	4.27642	1.89925e-05	0.00345628
Myo5b	859.539	-0.400202	0.0936302	-4.27428	1.91758e-05	0.00345762
Bend6	130.551	0.588079	0.137722	4.27004	1.95442e-05	0.00349202
Nedd9	1892.46	0.384962	0.090354	4.2606	2.03878e-05	0.00360993
9330132A10Rik	18.8984	0.472936	0.111112	4.25638	2.07761e-05	0.00361513
Galr1	44.494	-0.596742	0.140203	-4.25629	2.07851e-05	0.00361513
C920006O11Rik	68.6639	0.597425	0.140497	4.25223	2.11656e-05	0.00364199
Gm11942	1296.86	-0.576082	0.135526	-4.2507	2.13101e-05	0.00364199
Atp8b4	16.017	-0.591011	0.139255	-4.24408	2.19493e-05	0.00368068
Caly	27.3461	0.526314	0.124075	4.2419	2.21631e-05	0.00368068
Crhr1	304.119	-0.484627	0.114281	-4.24067	2.22856e-05	0.00368068
Mast1	137.638	0.586553	0.138223	4.24353	2.2003e-05	0.00368068
Snrpn	827.962	0.562086	0.132939	4.22816	2.35607e-05	0.00385884
Pou3f1	285.826	0.486237	0.115136	4.22316	2.40905e-05	0.00391301
Bmp6	3202.17	-0.280695	0.0665293	-4.21912	2.45255e-05	0.00391889
Lrrc55	667.448	0.389953	0.0923928	4.2206	2.43657e-05	0.00391889
Arpp21	72.4182	0.575047	0.136404	4.21575	2.48946e-05	0.00394579
Eno2	1222.73	0.57682	0.136911	4.2131	2.51895e-05	0.00396059
Bmp2	210.57	-0.410033	0.0976335	-4.19972	2.67248e-05	0.00416864
Ankrd45	42.1903	0.582513	0.139126	4.18696	2.82721e-05	0.00434109
Cpeb1	152.664	0.573186	0.136859	4.18816	2.8123e-05	0.00434109
Dpp10	800.866	-0.427039	0.102215	-4.17786	2.94263e-05	0.0043465
Epha10	26.3283	0.487929	0.116834	4.17626	2.96342e-05	0.0043465
Hmgcr	2143.97	0.297285	0.071125	4.17975	2.91836e-05	0.0043465
Nrg1	58.9986	0.563085	0.134701	4.18025	2.91187e-05	0.0043465
Selenbp2	66.2241	-0.566128	0.135496	-4.17818	2.93853e-05	0.0043465
Sox3	8.25636	0.525551	0.12567	4.18198	2.8898e-05	0.0043465
Nacad	209.039	0.547174	0.131093	4.17395	2.99369e-05	0.00435837
1600029O15Rik	7.32796	0.43128	0.103406	4.17074	3.03609e-05	0.00438759
Itga7	467.299	0.549241	0.131772	4.16812	3.07119e-05	0.00440593
4931429P17Rik	13.2973	0.499917	0.120192	4.15934	3.19172e-05	0.00454566
Hspa12a	2663.42	0.548288	0.131989	4.15405	3.26644e-05	0.00461861
Rgs17	231.267	0.577278	0.139186	4.14753	3.36077e-05	0.00471804
Gng3	195.028	0.469502	0.11348	4.13732	3.51388e-05	0.00486351
RP24-487F9.4	399.057	0.389059	0.0940231	4.13791	3.50487e-05	0.00486351
Ackr1	28.3435	0.446284	0.108165	4.12595	3.69203e-05	0.00491582
Brinp2	132.673	0.579518	0.140477	4.12535	3.70175e-05	0.00491582
Chga	284.834	0.53661	0.130059	4.1259	3.69295e-05	0.00491582
Cybrd1	2502.39	-0.490245	0.118773	-4.12758	3.66596e-05	0.00491582
Myh7b	60.8508	0.564512	0.136835	4.1255	3.69934e-05	0.00491582
Scg3	234.558	0.557748	0.134953	4.13292	3.58186e-05	0.00491582
Gad1	123.395	-0.531248	0.129129	-4.11408	3.88723e-05	0.00511275
Vamp1	1644.27	0.546445	0.132852	4.1132	3.90207e-05	0.00511275
Csmd1	73.9279	0.545514	0.132803	4.10769	3.99643e-05	0.00516749
Kif1a	4322.45	0.492098	0.119798	4.10772	3.99579e-05	0.00516749
Arhgap24	645.033	0.39368	0.096176	4.09334	4.25212e-05	0.00546217
B4galnt1	374.295	-0.424127	0.1037	-4.08994	4.31487e-05	0.00550678
Chd5	159.825	0.489226	0.119842	4.08227	4.45985e-05	0.00563407
Plekho2	2081.39	-0.301359	0.0738328	-4.08164	4.47194e-05	0.00563407
Clec18a	149.659	0.494719	0.121401	4.07509	4.59966e-05	0.00575807
Clec11a	584.18	-0.409654	0.10057	-4.07333	4.63448e-05	0.00576494
Fam150b	6.37668	0.43943	0.108038	4.06737	4.75457e-05	0.0058404
Pla2g4d	72.2133	-0.532986	0.130994	-4.06879	4.7258e-05	0.0058404
Scnm1	552.017	0.303497	0.0746566	4.06524	4.7982e-05	0.00585739
Olfml3	1089.14	0.408312	0.100554	4.06061	4.89437e-05	0.0059379
Plxnb2	10665.8	-0.189751	0.046747	-4.0591	4.92614e-05	0.00593977
Gjc3	3236.51	0.553825	0.136608	4.05413	5.03217e-05	0.00599407
Tmod2	1532.92	0.557473	0.137482	4.05488	5.01597e-05	0.00599407
Ndrg4	1994.18	0.540888	0.133581	4.04915	5.14047e-05	0.00604975
Trpa1	13.1827	-0.490344	0.121087	-4.04952	5.13219e-05	0.00604975
Art3	639.466	0.555776	0.13754	4.04083	5.32631e-05	0.00615784
Capza1	1017.32	0.472751	0.116955	4.04216	5.2961e-05	0.00615784
Stx1b	757.533	0.549172	0.135873	4.04179	5.3044e-05	0.00615784
A930031H19Rik	3.73304	-0.435665	0.107866	-4.03896	5.36893e-05	0.00617081
Cldn23	631.91	-0.426655	0.105905	-4.02864	5.61004e-05	0.00635876
Gm10605	23.1749	0.549587	0.13654	4.02509	5.69547e-05	0.00635876
Pou3f2	214.448	0.528406	0.13132	4.0238	5.72657e-05	0.00635876
Rarres1	1909.7	-0.55564	0.138083	-4.02397	5.72245e-05	0.00635876
Siah3	8.66161	0.47079	0.116924	4.02644	5.66271e-05	0.00635876
Syt3	258.102	0.507801	0.126074	4.0278	5.63e-05	0.00635876
Syt7	364.568	0.545692	0.135786	4.01877	5.85028e-05	0.00645963
Rpl34	2532.37	0.537755	0.134524	3.99746	6.40257e-05	0.00702995
Apba1	1375.28	0.512671	0.128592	3.98681	6.69669e-05	0.00717053
Cdh20	46.544	0.549293	0.137697	3.98913	6.6316e-05	0.00717053
Galnt9	60.1966	0.450037	0.112827	3.98873	6.64292e-05	0.00717053
Hmgcs1	3943.22	0.346877	0.0871693	3.97935	6.91049e-05	0.00717053
Kcna2	1270.16	0.535103	0.134474	3.97924	6.91362e-05	0.00717053
Mag	456.342	0.461134	0.115763	3.98344	6.79256e-05	0.00717053
Mapk10	270.638	0.544546	0.136845	3.9793	6.91179e-05	0.00717053
Rap1gap	1254.31	0.398227	0.0998748	3.98726	6.68409e-05	0.00717053
Slc6a1	161.548	0.500042	0.125503	3.98429	6.76812e-05	0.00717053
Smco3	210.407	0.551312	0.138569	3.97861	6.93193e-05	0.00717053
Tnfrsf23	335.142	-0.38292	0.0961211	-3.98372	6.78434e-05	0.00717053
Sncg	406.7	0.425052	0.107	3.97244	7.11405e-05	0.00732039
Rnf157	902.114	0.519342	0.130858	3.96875	7.22498e-05	0.00739582
Gm9866	90.9468	0.54733	0.138123	3.96263	7.41298e-05	0.00754895
Rab3a	956.747	0.467642	0.118211	3.95598	7.62224e-05	0.00772204
Nrn1	173.386	0.453069	0.114595	3.95367	7.69626e-05	0.00775705
Adamts20	515.056	0.533151	0.135225	3.9427	8.05691e-05	0.00793486
B230206H07Rik	95.7533	0.46055	0.116827	3.94217	8.07477e-05	0.00793486
Ctnna3	23.8154	0.496034	0.125813	3.94264	8.05893e-05	0.00793486
Hjurp	1360.68	0.546085	0.138567	3.94096	8.11577e-05	0.00793486
Prss12	688.466	0.42283	0.107384	3.93754	8.23201e-05	0.00793486
RP24-549I13.2	7.6131	0.419019	0.106164	3.9469	7.91686e-05	0.00793486
Rufy3	973.486	0.487245	0.123729	3.938	8.21622e-05	0.00793486
Sez6l2	144.409	0.459199	0.116624	3.93743	8.23604e-05	0.00793486
Syp	344.819	0.471926	0.119842	3.93791	8.21954e-05	0.00793486
RP23-240E15.3	13.9675	0.535382	0.136028	3.93581	8.29164e-05	0.00794946
Fgf12	232.477	0.522755	0.133006	3.93031	8.48361e-05	0.00809402
Abcc8	49.7336	0.551606	0.140476	3.92669	8.61242e-05	0.00813791
Glt1d1	9.18302	0.434321	0.110603	3.92683	8.6074e-05	0.00813791
Ush1c	1862.83	-0.337465	0.0860154	-3.92331	8.73392e-05	0.00821323
Fam188b2	35.0264	0.550243	0.14032	3.92135	8.80545e-05	0.00824106
Nek11	21.4867	0.542697	0.138626	3.91483	9.04688e-05	0.00838714
Peg13	1309.2	0.483324	0.123427	3.91585	9.00846e-05	0.00838714
Esyt3	138.492	-0.398512	0.10199	-3.90737	9.33043e-05	0.00859087
Gm13403	18.7331	0.456495	0.116915	3.90451	9.44148e-05	0.00859087
Mir124-2hg	12.7285	0.40007	0.102421	3.90613	9.37874e-05	0.00859087
Tmem211	128.204	-0.540101	0.138293	-3.9055	9.4032e-05	0.00859087
Fzd7	4080.64	-0.241813	0.0620006	-3.90017	9.6124e-05	0.00870609
Pcbp3	569.29	0.522774	0.134177	3.89615	9.77347e-05	0.00881137
Camk2n2	102.853	0.545965	0.140199	3.89422	9.85171e-05	0.00884135
Hdc	31.6787	-0.541599	0.139119	-3.89305	9.89916e-05	0.00884355
Elavl4	300.535	0.437877	0.112694	3.88553	0.000102108	0.00908065
5330434G04Rik	22.2698	0.402514	0.103796	3.87794	0.000105345	0.00924306
Aatk	3833.37	0.539157	0.139002	3.87878	0.00010498	0.00924306
Vasp	2632.16	-0.175547	0.0452656	-3.87817	0.000105247	0.00924306
Piwil1	14.0377	0.457689	0.118072	3.87637	0.000106026	0.00926145
Ccdc39	229.701	0.40472	0.104442	3.87508	0.000106591	0.00926962
Gm4875	85.6552	-0.510889	0.131913	-3.87293	0.000107536	0.00931062
Asic1	832.936	0.318009	0.0825543	3.85212	0.000117099	0.00997037
Ces1d	1354.95	-0.445857	0.115749	-3.85194	0.000117185	0.00997037
Csgalnact1	190.781	0.443147	0.115016	3.85291	0.000116721	0.00997037
Fbll1	19.0607	0.40564	0.105271	3.85328	0.000116545	0.00997037
Rell2	60.3736	0.540412	0.140355	3.85031	0.000117967	0.00999363
Cdh7	5.14662	0.410855	0.106808	3.84665	0.000119743	0.0100964
Chst1	1248.1	-0.514649	0.133824	-3.8457	0.000120207	0.0100964
Adam23	1219.49	0.487242	0.126742	3.84436	0.000120868	0.0101087
Shox2	34.1737	0.438721	0.114242	3.84027	0.000122899	0.010235
Gprin1	78.573	0.527604	0.137525	3.83642	0.000124841	0.0103528
Lrrtm3	37.1551	0.440017	0.11477	3.83389	0.000126133	0.0104161
Diras1	124.58	0.440615	0.115042	3.83003	0.000128128	0.0105098
Hipk4	71.8335	0.536486	0.140088	3.82963	0.000128338	0.0105098
Abca8a	300.672	0.42738	0.111685	3.82667	0.000129889	0.0105406
Igfbp3	4816.12	-0.333166	0.087083	-3.82585	0.000130322	0.0105406
Rbfox3	113.657	0.526676	0.137595	3.82773	0.000129328	0.0105406
Wdr17	21.2846	0.534722	0.139962	3.82049	0.000133186	0.010728
Cadm3	393.065	0.406241	0.106501	3.81443	0.0001365	0.0109501
Elavl3	174.107	0.392617	0.103058	3.80965	0.000139161	0.0111182
Fgf3	18.4764	-0.520708	0.136799	-3.80639	0.000141012	0.0111752
Tmem169	44.1591	0.524313	0.137714	3.80725	0.000140518	0.0111752
Bves	124.108	0.374284	0.0984219	3.80286	0.000143038	0.0112902
Chgb	329.831	0.465978	0.122677	3.79842	0.000145622	0.0114482
Disp2	268.803	0.476736	0.12564	3.79446	0.000147964	0.0115347
Fmod	2720.34	-0.363577	0.0958397	-3.79359	0.000148483	0.0115347
Scn3b	146.095	0.413805	0.109065	3.79412	0.000148167	0.0115347
Depdc7	422.383	0.446607	0.117776	3.79201	0.000149431	0.0115627
F12	20.1595	-0.531309	0.140182	-3.79015	0.000150556	0.011604
Fbxo41	108.64	0.530338	0.140106	3.78526	0.000153549	0.0117885
Jakmip3	19.6314	0.456318	0.120652	3.78208	0.00015552	0.0118493
Map3k9	360.211	0.519308	0.137309	3.78204	0.000155547	0.0118493
Cfi	188.585	0.472737	0.12521	3.77555	0.000159658	0.0121155
Ddx25	127.914	0.48323	0.128025	3.77451	0.000160325	0.0121193
Cyp2j9	404.499	0.494849	0.13121	3.77143	0.000162314	0.01217
Man2b2	4273.23	-0.212651	0.0563708	-3.77237	0.000161706	0.01217
Prdm16	847.156	0.384888	0.102076	3.7706	0.000162853	0.01217
Abca8b	346.877	0.501734	0.133201	3.76675	0.000165384	0.0122659
Actl6b	31.0702	0.482934	0.128184	3.76752	0.000164879	0.0122659
Plp1	3384.8	0.483792	0.128505	3.76476	0.000166707	0.0123175
Syt11	1396.35	0.528347	0.140415	3.76275	0.000168052	0.0123704
Fam131b	104.294	0.391957	0.104212	3.76116	0.000169126	0.012403
Adgrb1	298.704	0.489658	0.130322	3.7573	0.000171756	0.0125491
2900011O08Rik	89.4292	0.413071	0.110059	3.75317	0.00017461	0.0126634
Gpr61	12.4953	0.471535	0.125632	3.75329	0.000174529	0.0126634
Asic3	174.887	0.448164	0.11947	3.75125	0.000175955	0.0126675
Rab9b	67.1692	0.50975	0.135882	3.75143	0.000175832	0.0126675
Crmp1	203.925	0.455328	0.121462	3.74872	0.00017774	0.0127493
Scube2	184.781	-0.468395	0.125037	-3.74604	0.000179645	0.0128101
Slco5a1	712.828	0.45549	0.121604	3.7457	0.000179891	0.0128101
Mapt	535.486	0.50722	0.135459	3.74444	0.000180793	0.0128278
Galnt10	3177.46	-0.256804	0.068651	-3.74072	0.000183496	0.0129263
Gprc5a	348.68	-0.356901	0.0953869	-3.74162	0.00018284	0.0129263
Rab6b	830.604	0.479149	0.128145	3.73913	0.000184661	0.0129619
L1cam	344.677	0.37693	0.100851	3.73749	0.000185866	0.013
Cntnap5c	10.2902	0.360256	0.0964675	3.73448	0.000188103	0.0131099
Ank1	369.752	0.442248	0.118487	3.73246	0.000189621	0.0131226
Meg3	2665.74	0.509674	0.136522	3.73327	0.000189007	0.0131226
Mlip	151.705	0.447585	0.119996	3.72999	0.000191491	0.0132055
Pcdh10	200.061	0.517286	0.138795	3.72697	0.000193794	0.0133176
Adarb1	871.046	0.418084	0.112232	3.72516	0.000195191	0.0133204
Oprl1	104.74	0.515223	0.138282	3.72589	0.000194628	0.0133204
Tmem144	198.361	0.359801	0.0966265	3.72363	0.000196381	0.0133552
Cpne9	147.722	0.458445	0.123242	3.71986	0.000199331	0.0134122
Gm16022	19.5105	0.438629	0.117967	3.71822	0.000200631	0.0134122
Rhpn2	1078.14	-0.290918	0.078224	-3.71904	0.000199983	0.0134122
Tceal6	42.0254	0.522586	0.140536	3.71852	0.000200393	0.0134122
Ttll6	50.1653	0.520477	0.13993	3.71956	0.000199567	0.0134122
Dscam	64.1056	0.517519	0.139392	3.7127	0.000205061	0.0136619
Frmpd4	188.515	0.505887	0.136355	3.71007	0.0002072	0.0137578
Cpne4	203.346	0.517118	0.139582	3.70476	0.000211589	0.0139922
Stxbp1	1712.29	0.452384	0.122131	3.70409	0.000212154	0.0139922
Pmch	4.42399	-0.376422	0.101678	-3.7021	0.000213822	0.0140551
Arhgap19	1887.06	0.510687	0.138003	3.70054	0.000215143	0.0140948
Lrp5	4716.61	-0.174813	0.0472643	-3.69862	0.000216773	0.0141075
Sult4a1	298.329	0.400326	0.108233	3.69874	0.000216673	0.0141075
Plk5	35.8287	0.519079	0.140407	3.69696	0.000218197	0.0141533
Stmn3	1521.32	0.501053	0.135721	3.69178	0.00022269	0.0143972
Fsd1	135.274	0.499967	0.135719	3.68383	0.000229753	0.0147567
Klc1	4219.07	0.313661	0.0851295	3.68451	0.000229142	0.0147567
Galnt6	70.4191	0.512671	0.139496	3.67516	0.000237697	0.0152172
Mbp	10243.3	0.4339	0.118133	3.67298	0.000239737	0.015298
Mapk8ip2	365.332	0.471856	0.128522	3.67141	0.000241213	0.0153424
Syn1	291.807	0.413668	0.112721	3.66984	0.000242704	0.0153874
Itgb8	2750.56	0.503175	0.137161	3.66851	0.000243971	0.015418
Th	14.7382	0.391737	0.106819	3.6673	0.000245127	0.0154414
Cacna1a	240.858	0.503331	0.137621	3.65739	0.000254801	0.0159078
Serpini1	373.956	0.42726	0.116829	3.65713	0.000255051	0.0159078
Sgpp2	325.738	0.483119	0.132129	3.65641	0.000255768	0.0159078
Tmem178b	208.194	0.482277	0.131819	3.65864	0.000253561	0.0159078
Chst3	505.257	0.333723	0.0913201	3.65443	0.000257757	0.0159307
Srpx2	483.472	-0.273883	0.0749445	-3.65448	0.000257708	0.0159307
Svop	49.9681	0.39613	0.108574	3.64847	0.000263804	0.0162533
Rabgap1l	5620.13	0.458147	0.125702	3.64472	0.000267679	0.0164405
Gm6685	25.0591	-0.507765	0.139516	-3.63947	0.000273203	0.0167275
Cdh9	56.2879	0.491705	0.135231	3.63603	0.000276876	0.0168094
Chrnb2	165.476	0.508995	0.140016	3.63525	0.000277711	0.0168094
Ngfr	602.088	0.491967	0.135341	3.63502	0.000277961	0.0168094
Stmn2	814.749	0.371126	0.102053	3.63659	0.000276268	0.0168094
Cnp	3519.53	0.488093	0.134453	3.63023	0.000283173	0.017072
Sfrp5	142.651	0.507758	0.140116	3.62385	0.000290245	0.0174449
Matn2	578.808	0.454628	0.12565	3.61822	0.000296638	0.0177747
Kcnt1	122.29	0.392314	0.108498	3.61587	0.000299338	0.0178187
Kif5a	1329.85	0.445452	0.123242	3.61444	0.000300998	0.0178187
Llgl2	2164.24	-0.203262	0.0562353	-3.61448	0.000300947	0.0178187
Ttc9	269.004	0.507788	0.140463	3.61511	0.000300217	0.0178187
Gm8778	34.9026	-0.503078	0.139258	-3.61256	0.000303188	0.0178945
Prx	3590.16	0.41311	0.114428	3.61022	0.000305938	0.0180027
Lsr	551.232	-0.240621	0.0667347	-3.60563	0.000311399	0.0182694
Pmp22	12793.2	0.473773	0.131914	3.59153	0.000328739	0.0192293
RP23-218L17.2	3.08299	0.299976	0.083601	3.58819	0.000332984	0.0194198
Sptbn4	113.099	0.494186	0.137792	3.58646	0.000335196	0.019491
Bcat1	209.276	0.451614	0.126135	3.5804	0.000343072	0.0198316
Mdga1	1754.64	0.493655	0.137877	3.58041	0.000343051	0.0198316
Clic6	2531.92	0.297385	0.0831253	3.57755	0.000346826	0.0198732
Dzank1	812.173	0.3974	0.111048	3.57864	0.000345387	0.0198732
Syngr3	116.446	0.407859	0.113984	3.57823	0.000345929	0.0198732
A830010M20Rik	191.782	0.353566	0.0990221	3.57058	0.000356194	0.0202331
Klhl14	187.768	-0.316104	0.0885192	-3.57102	0.000355587	0.0202331
Tmem130	90.9451	0.338749	0.0948458	3.57157	0.000354845	0.0202331
Pllp	614.125	0.446156	0.125047	3.56792	0.000359827	0.0203805
Sh3gl3	274.674	0.453575	0.127196	3.56595	0.00036254	0.0204752
Camk4	701.08	0.483064	0.135628	3.56168	0.000368487	0.0206497
Plscr4	116.19	0.491059	0.137847	3.56234	0.00036756	0.0206497
Slitrk1	96.9292	0.500079	0.140414	3.56147	0.000368782	0.0206497
Fut2	1009.5	-0.313044	0.0879571	-3.55906	0.000372191	0.0207814
Map1a	2469.27	0.488004	0.137172	3.55761	0.000374247	0.020837
Lrrc16b	277.93	0.488761	0.137463	3.55558	0.000377141	0.0209388
Ano3	159.655	0.497936	0.140119	3.55367	0.000379897	0.0209733
Ncs1	854.288	0.400791	0.112779	3.55378	0.00037973	0.0209733
Calb2	1480.41	0.462904	0.130476	3.5478	0.000388464	0.0211492
Gm33320	4.8756	0.388744	0.109573	3.54782	0.000388438	0.0211492
Il4ra	1628.35	-0.229551	0.0646658	-3.5498	0.000385519	0.0211492
Sez6	164.219	0.495929	0.139764	3.54832	0.00038769	0.0211492
Ugt2a3	11.9149	-0.35203	0.0991644	-3.54997	0.000385278	0.0211492
Ano1	5167.64	-0.346618	0.0977676	-3.54532	0.000392133	0.02129
Clvs2	9.11904	0.342835	0.0967215	3.54455	0.000393279	0.0212934
Fez1	895.403	0.462032	0.130381	3.54371	0.000394544	0.0213032
3830417A13Rik	22.8208	0.49524	0.139792	3.5427	0.000396055	0.0213262
B3gnt7	796.263	-0.308415	0.0871883	-3.53734	0.000404172	0.0215594
Car3	157659	-0.30043	0.0849626	-3.53602	0.000406197	0.0215594
Ccdc109b	27.6544	0.453514	0.128273	3.53552	0.000406967	0.0215594
Gjb1	60.2076	0.486825	0.137597	3.53805	0.000403093	0.0215594
Map7d2	494.89	0.442923	0.125254	3.5362	0.000405929	0.0215594
Tox2	162.601	-0.432368	0.122267	-3.53625	0.000405844	0.0215594
Gria2	108.121	0.450197	0.127767	3.52358	0.000425764	0.0224945
Gm15264	21.1006	-0.490617	0.139486	-3.51731	0.000435938	0.0229703
Rims3	495.089	0.487484	0.13866	3.51568	0.000438623	0.02305
Necab2	199.877	-0.399432	0.113671	-3.51392	0.000441546	0.0230851
Slitrk6	1855.94	-0.438267	0.124725	-3.51386	0.000441641	0.0230851
Asphd1	12.2765	0.404998	0.115437	3.50838	0.000450846	0.0235002
Gna14	1110.84	-0.239645	0.0683194	-3.50772	0.000451973	0.0235002
Cdh4	909.019	0.461225	0.131558	3.50588	0.0004551	0.0236004
Glb1	3245.64	-0.227222	0.064887	-3.50182	0.000462097	0.0238374
Gm4980	95.2675	0.49172	0.140398	3.50233	0.000461209	0.0238374
Gm30074	3.84308	0.308234	0.0883517	3.48871	0.000485349	0.0249061
Rimkla	264.762	0.461866	0.13237	3.4892	0.000484474	0.0249061
Hist2h2be	533.658	0.340646	0.0977228	3.48583	0.000490604	0.0251102
Hepacam	181.821	0.482832	0.138586	3.48399	0.00049399	0.0252179
Reep1	869.6	0.446155	0.12814	3.48178	0.000498088	0.0252957
Sphkap	125.011	0.484374	0.139113	3.48188	0.000497902	0.0252957
Wdr66	22.4601	0.485818	0.13963	3.47932	0.000502693	0.0254637
Sostdc1	552.742	0.349297	0.100436	3.47779	0.000505569	0.0255436
Rit2	70.5291	0.48075	0.138281	3.47661	0.00050779	0.02559
Camk2b	610.869	0.411481	0.118447	3.47397	0.000512828	0.025712
Gm10419	18.2902	0.382345	0.110046	3.47442	0.000511958	0.025712
Tmem106a	242.899	-0.29992	0.0863516	-3.47324	0.000514207	0.0257156
Slc17a6	158.035	0.356458	0.102754	3.46904	0.000522323	0.0259892
Trim25	1361.75	-0.20907	0.0602617	-3.46937	0.000521689	0.0259892
Dnm3	452.592	0.464953	0.134074	3.46788	0.000524587	0.026036
E130309D14Rik	84.1017	0.483091	0.139354	3.46664	0.000527008	0.0260902
Rragb	354.485	0.348241	0.100566	3.46281	0.000534556	0.0263974
Kcna1	1971.07	0.355462	0.102735	3.46	0.000540183	0.0266084
Rasgef1a	167.761	0.472249	0.136601	3.45715	0.000545927	0.0268241
Elavl2	177.325	0.331026	0.0957997	3.45539	0.00054949	0.0268611
Necab1	60.6792	0.379155	0.109733	3.45525	0.000549779	0.0268611
Slc2a3	223.173	0.469099	0.135783	3.45476	0.00055078	0.0268611
Tmem151a	124.783	0.385061	0.111497	3.45357	0.000553229	0.0269138
Napb	427.41	0.466978	0.135291	3.45164	0.000557187	0.0270394
Lgi1	180.42	0.344303	0.0997877	3.45035	0.000559863	0.0271023
Nexn	170.786	0.330465	0.0959892	3.44273	0.000575882	0.0278093
Scn1a	228.836	0.393951	0.114644	3.43629	0.000589742	0.0284088
Dlgap3	66.5208	0.471845	0.137558	3.43015	0.000603248	0.0289883
Adamts15	1403.77	-0.307644	0.0897164	-3.42908	0.000605641	0.0290323
Egr2	320.452	0.413936	0.120832	3.42572	0.00061317	0.0292703
Gal3st1	459.096	0.465462	0.13588	3.42554	0.000613583	0.0292703
Celf6	6.14347	0.39393	0.11516	3.42072	0.000624564	0.029722
Furin	9176.34	-0.191032	0.0558725	-3.41907	0.000628362	0.0297586
Kcnc2	67.039	0.470881	0.137714	3.41927	0.000627888	0.0297586
Clgn	68.7497	0.379451	0.111011	3.41813	0.000630524	0.0297892
Slc35f4	18.0559	0.41642	0.122101	3.41045	0.000648563	0.030568
Nrg3	27.4704	0.307691	0.0903265	3.40643	0.000658192	0.0308738
Sema3f	3480.13	-0.217786	0.0639307	-3.40659	0.000657792	0.0308738
Pth2r	8.22543	0.435394	0.12786	3.40523	0.000661077	0.0309353
Trim67	153.569	0.378453	0.111189	3.40369	0.000664815	0.0310363
Gm9726	26.7042	-0.476792	0.140124	-3.40264	0.000667376	0.031082
Tmem200b	169.66	-0.327926	0.0964281	-3.40073	0.00067205	0.0312257
Cacnb4	210.671	0.47771	0.140536	3.3992	0.000675841	0.0313198
P2rx7	813.123	0.333994	0.0982732	3.39862	0.000677262	0.0313198
Pcsk1n	82.3489	0.339214	0.099836	3.39772	0.000679511	0.03135
Lhfpl4	362.817	0.372596	0.109737	3.39536	0.000685393	0.0315473
Cldn19	1381.12	0.349987	0.103177	3.39212	0.000693546	0.0317738
Dusp15	576.636	0.447947	0.132043	3.39244	0.000692738	0.0317738
Ephb6	1197.96	0.345852	0.102136	3.38619	0.000708714	0.0323932
Vsnl1	624.444	0.469519	0.138724	3.38455	0.000712944	0.0325109
Otud7a	19.4244	0.324164	0.0958095	3.38342	0.000715892	0.0325698
Sdc1	795.052	-0.16955	0.0501219	-3.38276	0.000717613	0.0325727
Arhgap36	12.2679	0.423562	0.125253	3.38165	0.000720507	0.0326287
Slc9a9	776.519	0.293118	0.0867361	3.37942	0.000726391	0.0328195
Tpbg	1798.4	-0.320276	0.0947954	-3.37861	0.000728541	0.0328412
Dusp26	94.1228	0.394073	0.116704	3.3767	0.000733615	0.0329942
Jph3	91.7263	0.346352	0.102849	3.36757	0.000758339	0.0340283
Cacna1b	94.0587	0.31812	0.0946835	3.35983	0.000779908	0.0347581
Cyp2w1	3.7478	-0.318279	0.0947121	-3.36049	0.000778047	0.0347581
Slc7a11	2249.21	-0.254653	0.0757921	-3.35988	0.000779755	0.0347581
Gng2	1974.64	0.345598	0.10291	3.35826	0.000784349	0.0348645
Natd1	2469.18	-0.170999	0.0509268	-3.35773	0.000785844	0.0348645
Lgi2	343.857	0.448955	0.133839	3.35443	0.000795295	0.0352043
Kif5c	1301.87	0.470717	0.140359	3.35367	0.000797481	0.0352218
Snhg11	963.056	0.382697	0.114149	3.3526	0.000800554	0.0352782
Csf1r	3864.92	-0.225303	0.0673075	-3.34737	0.00081581	0.0355747
Cyp27a1	276.737	-0.33374	0.0997075	-3.3472	0.000816332	0.0355747
Dpp6	135.371	0.375192	0.112081	3.34752	0.00081537	0.0355747
Moxd1	3223.27	-0.295951	0.0883722	-3.34892	0.000811267	0.0355747
RP24-317M4.6	10.6352	0.407167	0.121642	3.34725	0.000816171	0.0355747
Tmem184b	3250.59	-0.191078	0.0571449	-3.34374	0.000826568	0.0359411
Frmd5	68.2428	0.378488	0.113252	3.34201	0.000831741	0.0360067
Ppfia3	123.055	0.465809	0.139358	3.34253	0.000830175	0.0360067
Ttc9b	66.228	0.321387	0.0961871	3.34127	0.000833963	0.0360235
Calml4	1683.33	-0.285663	0.0855957	-3.33735	0.000845805	0.0364549
Alox12	197.726	-0.344696	0.103354	-3.33508	0.000852734	0.0366732
Sema3b	1499.92	0.46803	0.140373	3.33419	0.000855482	0.036711
Gck	55.8913	-0.437141	0.131239	-3.33086	0.000865769	0.0370715
Pnma2	87.4566	0.461091	0.138552	3.32792	0.000874974	0.0373842
Ivns1abp	5790.18	0.237239	0.0713139	3.32669	0.000878856	0.0374247
Nap1l5	306.333	0.436526	0.131241	3.32613	0.00088062	0.0374247
Sarm1	142.911	0.458568	0.137882	3.32581	0.000881633	0.0374247
Magel2	8.92337	0.37049	0.111464	3.32384	0.000887865	0.037608
Hes5	10.3206	-0.438583	0.131975	-3.32323	0.000889831	0.0376102
N28178	317.155	0.327906	0.0987618	3.32017	0.000899633	0.0379429
Shroom3	1698.04	-0.195829	0.0590169	-3.31819	0.00090604	0.0381313
Jup	5454.91	-0.20533	0.0619264	-3.31571	0.000914091	0.0383879
Rims4	70.9914	0.387583	0.11707	3.3107	0.000930613	0.0389984
Nova1	282.778	0.353187	0.10681	3.30667	0.000944118	0.0394049
Ube2ql1	231.308	0.453455	0.137136	3.30661	0.000944322	0.0394049
Aldh3a1	532.007	0.401545	0.121509	3.30466	0.000950921	0.0395962
Vwc2	105.66	0.395072	0.119576	3.30395	0.000953331	0.0396126
Tagln3	175.133	0.435894	0.132009	3.30201	0.000959953	0.0398036
Pvalb	752.189	0.429179	0.130135	3.29797	0.000973881	0.0402961
Heyl	2157.5	-0.217391	0.0659332	-3.29714	0.000976753	0.0403301
Ccdc33	25.625	-0.463012	0.140534	-3.29467	0.000985376	0.0406008
Dnm1	2296.3	0.377648	0.114708	3.29225	0.000993898	0.0408663
Cadps	263.802	0.328374	0.0998257	3.28947	0.00100375	0.0410326
Fam196b	109.521	0.398763	0.121249	3.2888	0.00100615	0.0410326
Nrsn1	58.2959	0.462194	0.14049	3.28988	0.00100231	0.0410326
Slitrk3	547.48	0.430464	0.130889	3.28876	0.00100629	0.0410326
Rbfox1	155.677	0.368823	0.11226	3.28544	0.00101825	0.041434
Sox2	964.694	-0.365336	0.11123	-3.2845	0.00102163	0.0414857
Gas2l3	2256.41	0.424546	0.12933	3.28266	0.00102832	0.0416712
Pip4k2c	2732.1	-0.147441	0.0449347	-3.28124	0.00103353	0.0417961
Gpr37l1	311.373	0.450638	0.137391	3.27996	0.00103821	0.0418995
Laptm5	1251.25	-0.30378	0.0927166	-3.27644	0.00105124	0.0423384
Dock2	253.008	-0.30845	0.0941929	-3.27467	0.00105786	0.0425177
Bach2	257.548	0.415795	0.127025	3.27333	0.0010629	0.0425765
Islr2	214.181	0.363062	0.110942	3.27255	0.00106583	0.0425765
Lin7b	37.8396	0.445121	0.136041	3.27197	0.00106802	0.0425765
Slc2a6	45.4399	0.428186	0.130849	3.27237	0.00106651	0.0425765
Smim17	12.2073	0.396441	0.121184	3.2714	0.00107015	0.0425765
Cckar	8.46583	0.353614	0.108154	3.26954	0.00107723	0.0427715
Fa2h	344.537	0.340323	0.104128	3.26832	0.00108187	0.0428689
Sox13	3022.24	-0.185332	0.0567248	-3.26721	0.00108613	0.0429514
Rab3b	108.723	-0.455192	0.139363	-3.26622	0.00108992	0.0430147
Hecw1	158.953	0.377993	0.115895	3.26152	0.00110817	0.0435598
Pnma3	32.548	0.458079	0.140448	3.26155	0.00110804	0.0435598
Cntn2	278.19	0.403833	0.123894	3.25952	0.00111603	0.0437696
Hs6st3	19.0126	0.388842	0.119333	3.25846	0.00112019	0.0437696
Rap2a	2019.1	0.264289	0.0811022	3.25871	0.00111919	0.0437696
Cyth4	577.875	-0.306374	0.0940748	-3.2567	0.00112715	0.0439543
Adarb2	13.8646	0.41234	0.126653	3.25566	0.00113129	0.0440284
Tmem132e	79.9297	0.312461	0.0960057	3.2546	0.0011355	0.0441046
Wdsub1	1024.1	-0.15098	0.0463976	-3.25405	0.00113774	0.0441046
Boc	6283.47	-0.200733	0.0617087	-3.25291	0.00114231	0.0441946
Hyal3	201.392	-0.292365	0.0899053	-3.25193	0.00114625	0.0442603
Gm37034	29.8359	0.450078	0.13847	3.25037	0.00115254	0.0444157
Rnase1	4667.66	-0.304887	0.0938637	-3.24819	0.00116141	0.0445826
Slc36a1os	8.60801	0.331699	0.102103	3.24866	0.0011595	0.0445826
Asns	422.622	0.414668	0.127897	3.24219	0.00118613	0.0454429
Smpdl3a	3329.29	-0.221239	0.0682515	-3.24153	0.00118892	0.045461
Cnnm1	25.7082	0.347816	0.107339	3.24034	0.00119386	0.045473
Zfp804a	168.471	0.453634	0.139981	3.24067	0.00119249	0.045473
Shtn1	1218.49	0.353566	0.109148	3.23933	0.00119809	0.0455461
Fbxl22	32.0389	-0.43223	0.133557	-3.23629	0.00121096	0.0455944
Lgi4	300.966	0.415827	0.128436	3.23761	0.00120535	0.0455944
Pcna-ps2	22.9473	-0.277348	0.0856747	-3.23723	0.00120698	0.0455944
Prima1	19.2008	0.43756	0.135138	3.23788	0.00120421	0.0455944
Srrm4	126.363	0.432658	0.133684	3.23643	0.00121033	0.0455944
Celf3	44.6649	0.446203	0.138051	3.23215	0.00122861	0.0456466
Fbxo7	1097.33	0.293343	0.0907471	3.23253	0.00122701	0.0456466
Map6	602.967	0.441978	0.136627	3.23491	0.00121681	0.0456466
Plekha1	2160.15	0.338037	0.104554	3.23315	0.00122432	0.0456466
RP24-421E18.5	6.62989	0.312536	0.0966312	3.23431	0.00121935	0.0456466
Stab1	4328.16	-0.221271	0.0684394	-3.2331	0.00122455	0.0456466
Syt2	358.906	0.347005	0.107354	3.23236	0.00122774	0.0456466
Mettl24	50.9874	-0.432816	0.133962	-3.23089	0.00123405	0.0457622
Lin7a	215.943	0.444271	0.137776	3.22458	0.00126158	0.0466952
Jakmip2	130.999	0.450911	0.13986	3.22402	0.00126406	0.0466988
Omg	70.0541	0.433494	0.134559	3.22158	0.00127485	0.0470091
Islr	10220	-0.275696	0.0856039	-3.2206	0.00127921	0.0470818
Rnf182	289.585	-0.336144	0.104656	-3.2119	0.00131861	0.0483508
Spock3	1299.58	0.398097	0.123929	3.2123	0.00131676	0.0483508
Kcnc1	149.842	0.325342	0.101318	3.2111	0.00132229	0.0483952
Diap3	112.269	0.404845	0.126157	3.20906	0.00133169	0.0486487
Carns1	270.25	0.439733	0.137133	3.2066	0.00134313	0.0489755
Vstm2l	110.094	0.397723	0.124093	3.20505	0.00135039	0.049149
Myt1l	67.8439	0.286873	0.0896139	3.20121	0.00136852	0.0496587
Nnat	2571.77	-0.449598	0.140455	-3.20102	0.00136944	0.0496587
Dock10	663.552	0.357531	0.111777	3.1986	0.00138097	0.0498795
Iglon5	287.173	0.404146	0.12639	3.19762	0.00138568	0.0498795
Tmem200a	361.674	-0.289898	0.0906186	-3.1991	0.0013786	0.0498795
Unc5a	20.9106	0.448723	0.140323	3.19778	0.00138491	0.0498795
P4ha3	900.712	-0.281224	0.0879671	-3.19693	0.001389	0.0499073
Lad1	524.612	-0.296671	0.0928249	-3.19603	0.00139332	0.0499715
A530017D24Rik	178.629	0.308925	0.096783	3.19194	0.00141322	0.0505927
Dnmt1	2903.52	-0.153817	0.0482111	-3.19049	0.00142032	0.0507545
Rusc1	242.193	0.438971	0.137746	3.1868	0.00143855	0.0513125
Gm13816	3.83371	-0.301744	0.0947342	-3.18517	0.00144669	0.0514588
Tfrc	2344.33	0.392739	0.123312	3.18493	0.00144788	0.0514588
Slc35f3	49.5539	0.419887	0.131961	3.1819	0.00146312	0.0519064
Lin28b	29.6273	0.443404	0.139484	3.17889	0.00147839	0.0522594
Pmp2	5.58366	0.333454	0.104881	3.17937	0.00147597	0.0522594
Jph4	129.445	0.406363	0.127871	3.1779	0.00148346	0.0523447
Ankrd55	19.3937	0.406143	0.127979	3.17352	0.00150603	0.0530457
Phactr3	26.1485	0.412319	0.13001	3.17144	0.00151684	0.0533307
Nefl	1485.75	0.30239	0.0954591	3.16774	0.00153627	0.0537438
Nefm	2283.45	0.302623	0.0955322	3.16776	0.00153617	0.0537438
Zfp639	789.143	0.254188	0.0802449	3.16765	0.00153679	0.0537438
Tubg2	245.009	0.273124	0.0862377	3.1671	0.00153965	0.0537483
Fam178b	31.8208	0.44443	0.140536	3.16239	0.0015648	0.0545064
S100a3	14.6245	0.401902	0.127104	3.162	0.00156691	0.0545064
Pear1	3172.88	-0.202606	0.0641008	-3.16074	0.00157367	0.0545482
Schip1	1285.71	0.182072	0.0575955	3.16122	0.00157111	0.0545482
Col28a1	93.9886	0.372751	0.118095	3.15635	0.00159754	0.0551436
Myh9	12042.9	-0.174417	0.0552659	-3.15596	0.0015997	0.0551436
Slc7a14	322.905	0.42709	0.13533	3.15591	0.00159999	0.0551436
Trp53i11	3512.61	-0.305566	0.0968352	-3.15553	0.00160206	0.0551436
Soga3	65.545	0.316107	0.100192	3.155	0.00160496	0.0551466
Igsf9	740.81	-0.271154	0.0859764	-3.15381	0.00161153	0.0552756
Myo18b	20.0663	0.323195	0.102501	3.1531	0.00161545	0.0553138
Rgs7	41.9242	0.390243	0.123916	3.14925	0.00163687	0.0559498
Kcnk9	22.8787	0.325627	0.10345	3.14768	0.00164571	0.056154
Cep41	5146.51	-0.273125	0.0867853	-3.14713	0.00164882	0.0561627
Sfrp2	1135.33	-0.274735	0.0873608	-3.14483	0.00166182	0.0565077
Gabra3	41.9317	0.440914	0.140368	3.14114	0.0016829	0.0570879
Gm8210	42.0486	-0.441087	0.140438	-3.1408	0.00168485	0.0570879
Ick	2088.31	0.271989	0.0866118	3.14033	0.0016876	0.0570879
Creb3l1	2611.75	-0.199376	0.0635645	-3.13659	0.00170924	0.0576215
Tmprss5	182.666	0.436678	0.139215	3.13671	0.00170854	0.0576215
Macrod2	372.584	0.236814	0.0756027	3.13234	0.00173417	0.0583619
Hs3st5	61.6732	0.437636	0.139813	3.13015	0.00174714	0.058698
Cend1	423.765	0.295093	0.0943465	3.12776	0.00176144	0.0590773
Nup62cl	50.7835	-0.404605	0.129531	-3.12363	0.00178635	0.0598107
Acsbg1	165.701	0.427965	0.137058	3.12251	0.00179313	0.0599358
Them6	100.486	0.432597	0.138656	3.11992	0.00180897	0.0603626
Fxyd7	137.303	0.301493	0.0966618	3.11905	0.00181435	0.0604356
Gm14055	6.90899	0.401846	0.128856	3.11857	0.00181731	0.0604356
Kcnab2	514.56	0.389621	0.124964	3.11786	0.00182169	0.0604789
Them4	266.593	0.289606	0.0929032	3.11729	0.00182524	0.0604946
Gap43	232.574	0.42452	0.136209	3.11669	0.00182893	0.0605149
Prkcb	446.557	0.3793	0.121821	3.11359	0.00184828	0.0610523
Ina	348.203	0.318533	0.10235	3.11219	0.00185708	0.0612399
Kremen1	8740.71	-0.164945	0.0530106	-3.11155	0.0018611	0.0612698
Gabbr2	259.217	0.356549	0.114663	3.10953	0.00187388	0.0614846
Tnnt1	147.432	-0.356885	0.114764	-3.10973	0.0018726	0.0614846
Tmbim1	4233.22	-0.126097	0.0405602	-3.10889	0.00187792	0.0615144
Gm27202	39.479	0.423798	0.136462	3.10561	0.00189886	0.0618907
Kcnh2	584.458	0.405645	0.130606	3.10587	0.0018972	0.0618907
Thy1	490.856	0.375221	0.120812	3.10582	0.00189751	0.0618907
Brinp1	339.103	0.374852	0.120724	3.10505	0.00190247	0.061906
Esrrg	466.366	0.434004	0.13992	3.1018	0.00192345	0.0624852
Slc9a3	76.7597	0.30338	0.0978432	3.10067	0.00193083	0.0626212
Pdgfc	2207.29	-0.155584	0.0502521	-3.09607	0.00196105	0.0634967
Mical1	667.727	0.342454	0.110648	3.09499	0.00196818	0.0636228
Loxl1	8147.4	-0.288351	0.0932007	-3.09387	0.00197562	0.0637584
Cplx1	1134.11	0.285654	0.0923607	3.09281	0.00198269	0.0638817
Rab11fip3	3296.72	-0.16013	0.0517874	-3.09207	0.00198769	0.0639379
Cecr2	276.204	0.331191	0.107228	3.08866	0.00201061	0.0645694
Panx1	458.717	0.215416	0.0697758	3.08727	0.00202007	0.0647675
Abca12	5.48446	0.355099	0.115094	3.08529	0.00203352	0.0648986
Ap3b2	571.862	0.372228	0.120659	3.08497	0.00203571	0.0648986
Aph1b	917.584	0.396729	0.128631	3.08425	0.00204067	0.0648986
Gm15608	11.7897	0.412174	0.133601	3.08512	0.00203472	0.0648986
Snap25	909.407	0.298502	0.0967795	3.08436	0.00203993	0.0648986
Ablim2	240.922	0.430834	0.139778	3.08228	0.00205421	0.0652236
Enox1	170.18	0.358618	0.116424	3.08028	0.00206809	0.0653903
Nacc1	5314.52	-0.141778	0.0460169	-3.08099	0.00206312	0.0653903
Wdfy4	155.279	-0.309208	0.10039	-3.08008	0.00206944	0.0653903
Camta1	1952.81	0.344797	0.111983	3.079	0.00207698	0.0655234
Gpr179	281.588	-0.309093	0.100491	-3.07582	0.00209922	0.0660129
Mir124a-1hg	33.8857	0.282702	0.0919021	3.07612	0.00209717	0.0660129
Ptprn	111.38	0.287418	0.0934714	3.07493	0.00210555	0.0661061
Chp2	172.287	0.364611	0.118602	3.07424	0.0021104	0.0661527
Kcnmb4os2	10.2731	0.417894	0.135978	3.07325	0.00211743	0.0661965
Tmem194	359.677	0.325009	0.10576	3.07309	0.00211853	0.0661965
Eef1a2	720.904	0.279751	0.0910994	3.07084	0.0021346	0.0665475
Hsd17b6	9.85986	-0.399847	0.130256	-3.0697	0.00214274	0.0665475
Kif26a	734.514	-0.254729	0.082974	-3.06998	0.0021407	0.0665475
Mboat1	220.585	0.297523	0.0969323	3.06939	0.00214494	0.0665475
Zfp536	452.182	0.354209	0.11541	3.06915	0.00214669	0.0665475
Fam181b	157.06	0.371574	0.121224	3.06519	0.00217535	0.0673297
Cdk15	70.5138	0.421328	0.137485	3.06454	0.00218005	0.067369
Scn8a	402.302	0.413986	0.135133	3.06354	0.00218734	0.0674214
Wscd2	3730.43	0.287281	0.0937795	3.06337	0.00218861	0.0674214
Rimbp2	135.643	0.419371	0.136932	3.06262	0.0021941	0.067485
Ugt8a	635.345	0.366442	0.119691	3.06157	0.00220182	0.0676166
Stac2	176.8	0.324605	0.106124	3.05872	0.00222286	0.0681561
Arhgap27	754.749	-0.165151	0.0540369	-3.05627	0.00224113	0.0686092
A330050F15Rik	4.289	0.28404	0.0930881	3.0513	0.00227851	0.0694431
Thsd7b	124.893	0.369889	0.121212	3.0516	0.00227628	0.0694431
Ttyh3	8529.54	-0.149468	0.0489861	-3.05124	0.00227897	0.0694431
Flt3	12.6172	0.329008	0.107917	3.0487	0.00229836	0.0699255
Slc25a18	40.1571	-0.421228	0.138272	-3.04638	0.00231614	0.0703578
Ctnnal1	3760.91	0.285768	0.093833	3.0455	0.00232297	0.0704562
Pacs1	4094.02	-0.169711	0.0557481	-3.04424	0.00233269	0.0706421
Hcls1	256.841	-0.324007	0.106561	-3.04058	0.00236123	0.0713962
Gnal	424.801	0.424886	0.139849	3.03817	0.00238016	0.0718581
Dusp8	304.169	0.388909	0.128037	3.03748	0.00238564	0.071913
Spi1	208.313	-0.356358	0.117417	-3.03498	0.00240548	0.0724003
Csmd3	13.4181	0.414322	0.136605	3.03299	0.0024214	0.0725571
Pdgfrb	8146.59	-0.226161	0.0745499	-3.03368	0.00241587	0.0725571
Slc45a1	48.9289	0.275263	0.0907575	3.03295	0.00242177	0.0725571
Pou4f1	51.1639	0.275063	0.0907765	3.03012	0.00244459	0.0731293
Dmd	1746.69	0.364506	0.120394	3.02761	0.00246494	0.0736259
Stmn4	48.5297	0.261099	0.086319	3.02482	0.00248784	0.0741974
Gm12602	75.3683	-0.347428	0.11491	-3.02346	0.00249899	0.0742517
Htr2c	7.65256	0.250353	0.0828007	3.02356	0.00249823	0.0742517
Mrpl47	443.044	0.254646	0.08423	3.02322	0.002501	0.0742517
Astn2	462.504	0.273173	0.0905766	3.01594	0.00256186	0.0759439
Grin1	97.8112	0.297542	0.0988286	3.01068	0.00260663	0.0771546
Fbxo31	776.003	0.229687	0.0763279	3.00921	0.00261928	0.0774124
Ptprn2	89.3891	0.350303	0.116468	3.00772	0.00263214	0.0776757
Nmnat2	889.632	0.283351	0.0942908	3.00508	0.00265514	0.0782371
Sgsh	1025.1	-0.15549	0.0517821	-3.00277	0.00267534	0.0787143
Akap6	347.532	0.354898	0.118289	3.00025	0.00269754	0.0792489
Gm37607	101.267	0.317079	0.105735	2.99879	0.00271052	0.0795114
Lcp1	1514.41	-0.249435	0.0832381	-2.99664	0.00272969	0.0799542
Dlx2	18.1414	0.4045	0.135077	2.99459	0.00274817	0.0803758
Klf8	40.1305	0.418829	0.139959	2.99251	0.00276698	0.0807387
Map2	5386.72	0.238124	0.0795789	2.9923	0.00276879	0.0807387
Acss1	208.273	0.330523	0.110501	2.99113	0.00277943	0.0808091
Glis2	3669.41	-0.165318	0.0552614	-2.99156	0.00277556	0.0808091
Mab21l2	31.5238	0.418654	0.139996	2.99047	0.00278547	0.0808652
Bgn	13959	-0.193695	0.0647897	-2.98959	0.00279353	0.0809794
Gm11868	99.6905	-0.410028	0.137359	-2.98509	0.00283498	0.0818723
Pla2g4e	976.484	-0.317259	0.106289	-2.98489	0.00283683	0.0818723
Ror2	205.024	-0.284118	0.095159	-2.98572	0.00282912	0.0818723
Rhebl1	87.8384	0.359916	0.120632	2.98359	0.00284885	0.0820987
Slc39a8	1493.15	-0.192092	0.0644098	-2.98234	0.00286053	0.0823147
Egfl6	198.22	-0.322085	0.108031	-2.98142	0.00286915	0.0823214
Hcn3	67.9878	0.41901	0.140533	2.98158	0.00286769	0.0823214
Nomo1	4119.02	-0.145115	0.0486888	-2.98047	0.00287808	0.0823374
Ntf3	124.844	-0.320023	0.107368	-2.98062	0.00287669	0.0823374
Cuedc2	2786.05	0.39246	0.131766	2.97847	0.00289694	0.0827564
Ccdc85c	401.148	-0.277578	0.0932609	-2.97636	0.00291691	0.0830855
Tgfbr2	12543.9	-0.179334	0.0602466	-2.97667	0.00291402	0.0830855
Zmat4	80.3628	0.403503	0.135636	2.97489	0.0029309	0.0833631
Coro6	164.025	0.417037	0.140525	2.96771	0.00300032	0.0852142
Fam83g	194.758	-0.314145	0.105878	-2.96705	0.00300668	0.0852716
Gm26910	46.5719	0.372565	0.12574	2.96297	0.00304686	0.0862867
Prrc2a	18210.5	-0.131308	0.044333	-2.96185	0.00305799	0.0864774
Cep70	320.88	0.254105	0.0858446	2.96006	0.00307578	0.0868555
Fhdc1	514.912	0.204133	0.0690052	2.95822	0.00309417	0.0872495
Prkg2	68.6025	0.414144	0.140098	2.95611	0.00311548	0.0877243
Adcy5	1278.25	0.179883	0.0609033	2.95359	0.00314102	0.0879395
Celsr3	119.954	0.412984	0.139809	2.95393	0.00313759	0.0879395
Gpr89	878.565	-0.192989	0.0653313	-2.954	0.00313682	0.0879395
Wfs1	1615.98	-0.171949	0.0581959	-2.95465	0.00313021	0.0879395
6330403K07Rik	1446.17	0.254067	0.0860561	2.95234	0.00315371	0.0881692
Fam155a	67.9546	0.391366	0.13259	2.9517	0.00316033	0.0882288
Atpaf1	315.638	0.239874	0.0814117	2.94643	0.00321465	0.0896181
Gpr155	434.696	0.345905	0.117496	2.94398	0.00324021	0.0902027
Shisa5	3273.6	-0.206206	0.0700704	-2.94284	0.00325218	0.0904079
Dyrk1b	947.887	-0.156232	0.0530986	-2.94231	0.00325777	0.0904354
Cntn5	74.9759	0.388462	0.132078	2.94116	0.00326989	0.0906438
Gm20387	4.47057	0.282955	0.0962247	2.94056	0.00327619	0.0906904
Gm13479	9.08424	0.360835	0.122793	2.93857	0.0032973	0.0910898
Sh2b3	1262.42	-0.169673	0.0577448	-2.93833	0.00329989	0.0910898
Misp	675.522	-0.291341	0.0992108	-2.93659	0.00331844	0.0914735
Bin2	96.8607	-0.394375	0.134467	-2.93286	0.0033585	0.0924482
Art4	26.2199	0.384528	0.131148	2.93201	0.00336773	0.0925726
Sema4f	253.84	0.410239	0.139962	2.93108	0.00337789	0.0925929
Tmc7	306.591	0.35484	0.121053	2.93128	0.00337563	0.0925929
Clrn1	169.459	0.32456	0.110822	2.92865	0.00340439	0.0931893
Dnaic2	79.3408	0.401161	0.137017	2.92783	0.00341337	0.0933052
F2rl1	385.509	-0.287021	0.0980955	-2.92594	0.0034342	0.0934844
Gm15860	22.1106	0.410866	0.140398	2.92644	0.0034287	0.0934844
Tub	242.706	0.344348	0.117673	2.92632	0.00342996	0.0934844
Tnr	73.4129	0.405182	0.138552	2.9244	0.00345121	0.0938176
Rph3a	409.35	0.312733	0.106959	2.92386	0.00345716	0.0938496
Ryr2	105.255	0.409383	0.14004	2.92332	0.00346315	0.0938824
Tram1l1	263.924	0.291222	0.0997875	2.91842	0.00351805	0.0952393
Shc4	1555.21	0.275195	0.094368	2.91619	0.00354337	0.0957927
Zak	2095.47	-0.17862	0.0612866	-2.9145	0.00356255	0.0961792
Scg5	292.918	0.359141	0.123316	2.91236	0.00358712	0.0967096
Tmem59l	90.3482	0.391315	0.13446	2.91026	0.00361123	0.0972262
Srpk3	45.5139	0.402728	0.138474	2.90833	0.00363362	0.0976951
Cd300lg	25.3789	-0.408479	0.140505	-2.90723	0.00364649	0.097801
Dpysl5	430.614	0.394894	0.135836	2.90714	0.00364751	0.097801
Elovl4	889.866	0.252186	0.0867806	2.90601	0.00366065	0.0980197
Coro2b	1603.7	0.233538	0.0804024	2.90461	0.00367708	0.098192
Rbm24	847.225	-0.332746	0.114557	-2.90464	0.00367673	0.098192
Capn5	1046.45	0.304433	0.104862	2.90318	0.00369394	0.0984102
Mtmr7	553	0.359911	0.123976	2.90307	0.00369527	0.0984102
Cpxm2	17676.1	-0.210195	0.0724739	-2.90029	0.00372821	0.0990193
Gm10073	19.6478	0.365598	0.126049	2.90043	0.00372648	0.0990193
Col23a1	819.557	0.351903	0.121353	2.89982	0.00373372	0.0990318
Serp2	41.4432	0.400975	0.138374	2.89776	0.00375836	0.099551
Elf3	253.107	0.347646	0.120061	2.89558	0.00378458	0.100111
Atp2b3	90.608	0.358382	0.12381	2.89462	0.00379612	0.100281
Ltbp2	5458.25	-0.211426	0.0731196	-2.8915	0.00383404	0.101147
Dact2	921.803	-0.246039	0.0851172	-2.89059	0.0038452	0.101305
Gpr158	128.29	0.335567	0.116219	2.88737	0.00388481	0.102212
Fabp3	184.185	0.373616	0.129466	2.88582	0.00390396	0.102578
Alpk2	41.9211	0.380813	0.132002	2.8849	0.00391543	0.102605
Gm13629	3.57559	0.223809	0.0775773	2.88498	0.00391434	0.102605
Veph1	2711.01	-0.213112	0.0739016	-2.88373	0.00392998	0.102849
H2-Ab1	43.1052	-0.400731	0.139064	-2.88162	0.00395631	0.103401
Mblac2	295.556	0.310923	0.107925	2.8809	0.00396538	0.1035
Tor3a	917.61	-0.202343	0.070249	-2.88037	0.00397208	0.103538
Klrb1a	14.7961	0.322768	0.112147	2.87807	0.00400114	0.104157
1190002F15Rik	97.3789	-0.378535	0.131615	-2.87609	0.0040264	0.104262
Htra3	1052.93	-0.285218	0.0991481	-2.87668	0.00401881	0.104262
Maneal	205.131	0.341537	0.118733	2.87652	0.00402086	0.104262
Micu3	487.055	0.320459	0.111406	2.87649	0.00402129	0.104262
Clcn6	1285.11	0.254779	0.0886868	2.87279	0.00406861	0.104715
Ica1l	115.283	0.331838	0.115452	2.87426	0.00404978	0.104715
Lonrf2	949.592	0.279989	0.0974676	2.87264	0.00407056	0.104715
Pced1a	908.452	-0.18974	0.0660286	-2.8736	0.00405819	0.104715
Pparg	19.784	-0.403728	0.140536	-2.87278	0.00406874	0.104715
Tgm2	1069.49	-0.225187	0.0784015	-2.87223	0.00407586	0.104715
Olfm3	45.8175	0.292501	0.101893	2.87066	0.00409622	0.105101
Tmem63c	29.4456	0.253101	0.0882019	2.86956	0.00411046	0.105329
Ttll7	912.195	0.373938	0.130408	2.86744	0.00413805	0.105897
Iigp1	727.343	0.246263	0.0858984	2.86691	0.00414503	0.105938
Scpep1	2410.69	-0.179804	0.0627745	-2.86429	0.00417945	0.106679
Tmprss9	7260.07	-0.325034	0.113529	-2.86301	0.00419635	0.106972
Ndrg1	3267.64	0.364905	0.127523	2.86148	0.00421674	0.107352
Plbd1	210.765	-0.312031	0.109124	-2.85942	0.00424412	0.107909
Gm38357	5.90191	0.278364	0.0974305	2.85705	0.00427595	0.108438
RP23-42M8.5	15.1916	0.374395	0.13103	2.85732	0.0042724	0.108438
Mpz	23436.3	0.270936	0.0948705	2.85585	0.00429214	0.108708
Cmtm2b	27.7151	0.265901	0.0931223	2.8554	0.00429829	0.108724
1810062G17Rik	10.2487	0.381849	0.134041	2.84874	0.00438921	0.110845
Gm15996	6.12088	-0.35137	0.123355	-2.84844	0.00439341	0.110845
Iqsec3	180.19	0.252122	0.0887692	2.8402	0.00450855	0.113604
9330159M07Rik	16.4197	0.379175	0.133738	2.83521	0.00457951	0.115038
RP24-490H13.4	12.2986	0.375588	0.132483	2.83499	0.00458275	0.115038
Sirpa	3201.42	-0.174029	0.0613865	-2.83497	0.00458302	0.115038
Hpca	123.859	0.339429	0.119768	2.83406	0.00459608	0.115093
Ptpn5	175.675	0.381828	0.134731	2.834	0.00459692	0.115093
Bcas1	1144.89	0.3591	0.126861	2.83067	0.00464508	0.116151
Osr1	365.676	-0.20123	0.0711389	-2.82869	0.00467386	0.116722
Htr1a	14.1404	0.392777	0.138967	2.82641	0.00470732	0.117259
Mccc1	1035.4	0.282883	0.100074	2.82674	0.00470246	0.117259
Zfp82	6.20952	-0.352354	0.124697	-2.82567	0.00471817	0.117381
Fzd5	353.03	-0.260936	0.0924319	-2.82301	0.0047575	0.11821
Rmst	14.7798	-0.386962	0.137094	-2.82259	0.00476368	0.118214
Gm3235	74.3733	-0.340859	0.120797	-2.82174	0.00477639	0.118231
Tlr2	507.348	-0.283962	0.100625	-2.82199	0.00477271	0.118231
Dlx1	14.1042	0.353649	0.125364	2.82099	0.00478763	0.11836
Gpr26	10.2629	0.367341	0.130388	2.81728	0.00484322	0.119584
Kif21b	524.683	0.350484	0.124463	2.81597	0.00486303	0.119922
Mcm2	775.225	-0.197983	0.0703381	-2.81473	0.00488175	0.120173
Mmp28	612.13	-0.172508	0.0612926	-2.81449	0.00488543	0.120173
Aspg	23.8209	-0.395283	0.14053	-2.81281	0.00491105	0.120354
Trnp1	1212.66	0.210706	0.0749095	2.8128	0.00491115	0.120354
Tubb3	1065.68	0.324486	0.115338	2.81335	0.00490287	0.120354
Tmem117	4436.73	0.205887	0.0733257	2.80784	0.00498757	0.122074
Itga6	5624.9	0.323007	0.115081	2.80678	0.00500393	0.122322
Emilin2	21798.6	-0.324687	0.115762	-2.80477	0.00503521	0.122934
Ackr3	3919.43	-0.161597	0.0576362	-2.80374	0.00505133	0.123175
Slc4a1	46.5958	-0.380242	0.135668	-2.80275	0.00506694	0.123402
Igsf21	50.8747	0.286706	0.102316	2.80218	0.00507587	0.123467
Pcdha3	8.7293	0.275437	0.0983208	2.80141	0.00508797	0.123608
Slc24a2	340.053	0.336346	0.120141	2.79959	0.00511674	0.124154
Sncb	163.661	0.238728	0.0853141	2.79823	0.00513837	0.124525
Il16	297.508	0.364285	0.130218	2.7975	0.00515004	0.124654
Ttyh2	643.165	0.321447	0.115003	2.79513	0.0051879	0.125416
Nlgn3	240.878	0.329407	0.117998	2.79163	0.0052443	0.126623
Pcdha11	11.9476	0.338594	0.12135	2.79021	0.00526734	0.127024
Mtfp1	104.948	0.379254	0.135982	2.789	0.00528706	0.127343
Thbs1	13705.6	-0.278732	0.100044	-2.7861	0.00533458	0.12833
L3mbtl1	12.7338	0.311236	0.111734	2.78551	0.00534432	0.128407
Tln1	10498.4	-0.125268	0.0449812	-2.78489	0.00535451	0.128495
Car14	7051.36	-0.16357	0.0587555	-2.78391	0.00537086	0.12873
Clec2l	300.906	0.386521	0.138885	2.78303	0.00538538	0.128921
Ankrd13d	408.419	0.234919	0.0844462	2.78188	0.00540442	0.129063
Cntnap1	822.486	0.347046	0.12474	2.78215	0.00539995	0.129063
Tubb4a	1644.64	0.333777	0.120115	2.77881	0.0054559	0.130134
Slc2a9	130.76	-0.26817	0.0965226	-2.77831	0.00546419	0.130174
Itga11	716.46	-0.294686	0.106193	-2.77501	0.00551999	0.131344
Atp2b2	2226.45	0.32086	0.115695	2.77333	0.00554865	0.131866
Fam65b	759.777	-0.251647	0.0907736	-2.77224	0.00556714	0.132146
Lasp1	5369.89	-0.119536	0.0431283	-2.77163	0.00557763	0.132235
Zcchc18	889.018	0.227705	0.0821804	2.77079	0.005592	0.132416
Lyz1	4.20996	-0.288105	0.10401	-2.76996	0.00560624	0.132593
B430306N03Rik	32.3492	-0.383969	0.138706	-2.76822	0.00563629	0.133144
Gm12663	17.9113	-0.386323	0.139602	-2.76731	0.00565208	0.133356
Sema3e	249.294	0.377334	0.136394	2.76649	0.00566627	0.133531
Scn1b	433.271	0.342536	0.123854	2.76565	0.00568088	0.133715
Cspg5	3621.48	-0.330404	0.119489	-2.76513	0.00568995	0.133768
Col13a1	697.611	-0.32816	0.118716	-2.76424	0.00570553	0.133974
Anxa9	152.511	-0.283611	0.102621	-2.76367	0.00571559	0.13405
Slc1a1	89.4966	0.372207	0.134732	2.76257	0.00573483	0.134341
Eng	7555.01	-0.263041	0.0952743	-2.76088	0.0057645	0.134655
Gja5	29.6895	-0.385787	0.139785	-2.75986	0.0057826	0.134655
Gldn	513.256	0.310074	0.112342	2.76008	0.00577867	0.134655
Itga5	3349.96	-0.164582	0.0596187	-2.76058	0.00576987	0.134655
Klhdc8a	91.3769	0.333927	0.120974	2.76032	0.00577444	0.134655
Nfe2l1	13227.4	-0.133714	0.0484561	-2.75948	0.00578934	0.134655
Mchr1	12.4819	0.288888	0.104741	2.75812	0.00581345	0.135056
Sh3bp4	2272.63	-0.147697	0.0535724	-2.75696	0.0058342	0.135378
Sh2d6	446.655	-0.369208	0.133961	-2.75609	0.00584964	0.135576
Hist2h2bb	15.5892	-0.381358	0.13844	-2.75468	0.00587489	0.135841
Resp18	48.4161	0.232154	0.0842645	2.75506	0.00586808	0.135841
Btbd16	9.03481	0.319267	0.115958	2.75329	0.00590004	0.136103
Kcnq3	677.365	0.369612	0.134243	2.75331	0.00589955	0.136103
Mfap3l	1976.98	0.260374	0.0946845	2.74991	0.00596122	0.137353
Ifitm3	1711.91	-0.23173	0.084304	-2.74875	0.00598234	0.137678
Itgb5	9138.57	-0.198267	0.0721897	-2.74648	0.00602387	0.13831
Tcn2	15190.4	-0.233882	0.0851534	-2.7466	0.00602167	0.13831
Panx2	179.764	0.36892	0.134349	2.74598	0.00603305	0.138359
1700019D03Rik	127.967	0.358621	0.130726	2.74331	0.00608238	0.139298
RP23-408A1.4	15.5364	0.33912	0.123647	2.74264	0.00609479	0.139298
Tyro3	2713.54	-0.163925	0.0597695	-2.74261	0.00609524	0.139298
Fstl1	100638	-0.179535	0.0654815	-2.74177	0.00611088	0.139493
Chad	2191.57	-0.334967	0.122378	-2.73715	0.00619746	0.141305
Aldh1a3	585.293	0.296845	0.10851	2.73565	0.00622568	0.141598
Nefh	1415.07	0.235934	0.0862547	2.73532	0.00623191	0.141598
Stxbp6	1188.6	0.256189	0.093658	2.73536	0.00623115	0.141598
Ooep	37.285	0.350174	0.128128	2.733	0.00627599	0.142435
Ppfia4	531.018	0.312085	0.114212	2.73251	0.00628542	0.142484
Plcb1	292.77	0.365412	0.133784	2.73136	0.00630742	0.142818
1500004A13Rik	252.461	0.359322	0.131614	2.73011	0.00633129	0.143103
Ckmt1	658.058	0.318675	0.116733	2.72994	0.00633457	0.143103
Triobp	3415.86	-0.139972	0.051325	-2.72717	0.00638809	0.144146
Sat1	2829.51	0.25408	0.0932309	2.72528	0.00642477	0.144808
Llgl1	3585.7	-0.114968	0.0422067	-2.72392	0.00645113	0.145069
Riiad1	31.4616	0.372337	0.136684	2.72406	0.00644848	0.145069
Isoc2b	97.0863	-0.381633	0.140151	-2.723	0.00646915	0.145308
Wbscr17	611.379	0.36252	0.133192	2.72178	0.0064931	0.14568
4930426D05Rik	218.675	-0.333301	0.122506	-2.72069	0.00651448	0.145788
Otog	7390.89	-0.273176	0.100399	-2.7209	0.00651044	0.145788
Vegfc	408.709	-0.203335	0.0747444	-2.72041	0.00652019	0.145788
Car13	2868.58	-0.208714	0.0767621	-2.71897	0.00654853	0.146174
Cd36	359.759	-0.371429	0.136616	-2.71878	0.00655232	0.146174
C130046K22Rik	28.9402	-0.381754	0.140442	-2.71823	0.00656314	0.146249
Ddn	142.536	0.249344	0.0919443	2.7119	0.00668991	0.148714
Hspb6	1101.91	-0.233009	0.0859116	-2.7122	0.0066839	0.148714
Tectb	115842	-0.263055	0.0970118	-2.71157	0.00669646	0.148714
Dock5	2129.97	-0.295029	0.108953	-2.70786	0.00677193	0.150041
Shc1	5898.4	-0.157794	0.0582949	-2.70683	0.00679298	0.150041
Slc6a11	66.0566	0.380003	0.140391	2.70676	0.00679435	0.150041
Vmo1	4375.32	-0.203501	0.0751614	-2.70752	0.00677871	0.150041
Zeb2	2920.26	0.302719	0.111826	2.70704	0.00678855	0.150041
Bfsp2	16.3507	0.277118	0.102402	2.70619	0.00680609	0.150131
Zfp940	167.059	0.223802	0.0827123	2.70579	0.00681426	0.150143
Cdh3	1384.76	-0.215735	0.0797443	-2.70533	0.00682356	0.15018
Dapl1	463.675	-0.253905	0.093923	-2.70333	0.00686493	0.150752
RP24-68G17.4	31.9761	0.310123	0.114704	2.7037	0.00685732	0.150752
1700017B05Rik	1012.48	-0.226699	0.0839049	-2.70185	0.00689547	0.151254
Tspan14	3887.17	-0.124569	0.0461189	-2.70104	0.00691233	0.151455
Clstn3	630.268	0.247774	0.0918943	2.69629	0.00701168	0.15346
Padi2	18980.4	-0.162782	0.0603898	-2.69552	0.00702792	0.153645
Rnd1	324.391	-0.339942	0.126144	-2.69488	0.00704143	0.153769
Prkab2	715.805	0.244966	0.0909402	2.69371	0.00706625	0.15414
4632411P08Rik	9.34166	0.359373	0.133578	2.69037	0.00713739	0.154855
Kcnq2	230.866	0.223773	0.0831765	2.69034	0.00713801	0.154855
St6gal1	1750.89	0.300073	0.111538	2.69032	0.00713845	0.154855
Tecta	21144	-0.335496	0.124672	-2.69103	0.00712326	0.154855
Tmem59	11413.9	-0.131357	0.0488117	-2.6911	0.00712166	0.154855
Mns1	69.5539	0.351917	0.130876	2.68894	0.00716802	0.155326
Sel1l3	3386.4	-0.221628	0.0824807	-2.68703	0.00720909	0.156043
Lynx1	1209.04	0.348643	0.129827	2.68545	0.00724318	0.156588
Slc6a4	234.993	-0.340957	0.12698	-2.68513	0.00725018	0.156588
Ddhd1	1122.61	0.170048	0.0633686	2.68348	0.00728604	0.15719
Scn4b	344.449	0.361355	0.134943	2.67782	0.00741022	0.159694
Gm19744	34.5384	0.373032	0.139338	2.67718	0.00742458	0.159828
Rundc3a	446.396	0.338971	0.126645	2.67654	0.00743857	0.159954
Adamtsl5	115.067	0.362282	0.135409	2.67547	0.00746246	0.160117
Nckap1l	624.896	-0.234114	0.0874963	-2.67571	0.00745721	0.160117
Gm15601	97.3845	0.365753	0.136774	2.67414	0.00749202	0.160576
Tyw3	243.572	0.228798	0.0856269	2.67203	0.00753938	0.161415
Glra2	6.37843	0.23531	0.0880939	2.67113	0.00755975	0.161675
Gm29483	94.4388	-0.305225	0.114325	-2.66979	0.00758989	0.161834
Khdrbs2	44.5454	0.373798	0.140015	2.6697	0.00759189	0.161834
Sall2	6027.95	-0.208886	0.0782327	-2.67005	0.00758389	0.161834
Cd300lb	10.2341	-0.293062	0.109807	-2.66888	0.00761051	0.16188
Stra6	417.589	-0.228078	0.0854555	-2.66897	0.00760843	0.16188
Pigs	3549.65	-0.162937	0.0610855	-2.66736	0.00764493	0.162261
RP24-124P9.3	13.9091	0.36718	0.137649	2.66751	0.00764151	0.162261
Pnmal1	6.5888	0.272475	0.102267	2.66435	0.0077137	0.163544
Cd74	201.618	-0.362994	0.136291	-2.66338	0.00773601	0.163664
Cdh19	437.883	0.369742	0.13882	2.66347	0.00773389	0.163664
Bcan	7307.76	-0.336587	0.126487	-2.66105	0.00778982	0.164625
Dclk3	73.5817	0.362477	0.136272	2.65995	0.00781521	0.164638
Erc2	354.286	0.359211	0.135045	2.65994	0.00781556	0.164638
Lancl3	49.8912	0.362667	0.136344	2.65994	0.0078154	0.164638
Zfp941	57.4277	0.373283	0.140369	2.65929	0.0078305	0.164776
Hdac5	2849.31	-0.152216	0.0572688	-2.65792	0.0078625	0.165237
Ptpru	3432.31	-0.148986	0.0560627	-2.65749	0.00787252	0.165237
Smim13	921.122	0.245858	0.0925229	2.65727	0.00787761	0.165237
Vav1	194.727	-0.254256	0.0957092	-2.65655	0.00789443	0.165413
Mios	1038.49	0.176916	0.066622	2.65552	0.00791862	0.165743
Slc7a8	2870.7	-0.250877	0.0944935	-2.65496	0.0079317	0.16584
Cstf3	1129.66	0.14449	0.0544409	2.65407	0.00795282	0.166105
Chia1	66.0703	0.369922	0.139531	2.65119	0.00802096	0.16735
AI854703	67.4269	0.343186	0.129516	2.64976	0.00805482	0.167879
Hk3	136.086	-0.291109	0.109889	-2.64911	0.00807046	0.16795
Nell2	2782.82	-0.281305	0.106197	-2.6489	0.00807532	0.16795
C2	382.818	-0.22421	0.0846881	-2.64748	0.00810932	0.168478
Sgol2a	41.6907	-0.344807	0.130296	-2.64633	0.00813693	0.168873
Rag2	17.5174	-0.369833	0.139816	-2.64515	0.00816552	0.16911
Sgip1	445.733	0.298677	0.112901	2.64548	0.00815752	0.16911
Lurap1	693.429	0.208443	0.0788729	2.64276	0.00822323	0.170126
Urah	58.6672	-0.335939	0.127141	-2.64225	0.00823575	0.170205
Actg1	9628.68	-0.153073	0.0579813	-2.64005	0.00828939	0.171134
Lpar3	178.967	-0.254445	0.0965509	-2.63535	0.00840514	0.173342
Best1	78.1981	0.318101	0.120883	2.63148	0.00850133	0.175068
Rarb	1287.94	-0.213025	0.0809591	-2.63127	0.00850665	0.175068
Bsn	342.629	0.366015	0.139121	2.6309	0.0085159	0.175075
Gm6166	86.9416	-0.339671	0.129128	-2.63051	0.00852579	0.175095
Ak5	146.554	0.365035	0.138949	2.62712	0.0086111	0.176662
Cacnb1	456.805	0.234962	0.0894646	2.62632	0.00863139	0.176894
Adgra1	20.1329	0.313956	0.119626	2.62447	0.00867848	0.176937
Btd	1687.9	-0.151095	0.057559	-2.62505	0.00866359	0.176937
Gm13270	15.1662	0.364555	0.13885	2.62554	0.00865128	0.176937
Kcnab1	340.466	0.360221	0.137248	2.6246	0.00867501	0.176937
Syt17	30.3081	0.365382	0.1392	2.62486	0.00866838	0.176937
Abl1	7873.58	-0.117659	0.0448653	-2.62249	0.00872909	0.177475
Agap2	238.64	0.315907	0.120442	2.62291	0.00871829	0.177475
Car10	92.608	0.352131	0.134283	2.62231	0.00873354	0.177475
Ddr1	4386.39	-0.192263	0.0733262	-2.62202	0.008741	0.177475
Tacr3	835.095	-0.272925	0.104121	-2.62123	0.00876122	0.177702
Fxyd5	857.179	-0.304764	0.116294	-2.62064	0.00877645	0.177827
Cntnap5a	168.683	0.249722	0.0953254	2.61968	0.00880116	0.177881
Myadml2	7.71287	0.308808	0.117872	2.61986	0.00879667	0.177881
Zbed3	1021.11	-0.155174	0.0592383	-2.61949	0.00880626	0.177881
Fam169a	399.894	0.321544	0.12287	2.61695	0.00887194	0.179024
Cx3cl1	1801.83	-0.234365	0.0895835	-2.61617	0.00889234	0.179251
Bsdc1	2067.03	-0.125756	0.0480921	-2.61491	0.00892518	0.179665
Rpl31-ps4	5.98621	-0.235098	0.0899147	-2.61468	0.00893116	0.179665
Gngt2	58.4688	-0.324253	0.124034	-2.61423	0.00894296	0.179719
Gm10647	4.41405	0.264157	0.101111	2.61255	0.00898693	0.18028
Wdr86	6326.09	-0.157233	0.0601857	-2.61246	0.00898921	0.18028
Rimklb	1835.26	0.229607	0.0879378	2.61102	0.00902733	0.180859
P3h2	73.0242	-0.338468	0.129735	-2.60891	0.00908307	0.181791
Prkch	822.256	-0.171497	0.065752	-2.60824	0.009101	0.181965
Ntf5	82.1827	-0.317972	0.121955	-2.60729	0.00912626	0.182284
Dbndd1	259.047	0.264562	0.101486	2.60689	0.00913695	0.182312
Hsf4	40.1838	0.344974	0.1325	2.60358	0.00922552	0.183893
Gm37614	14.1046	-0.35802	0.137574	-2.60238	0.009258	0.184353
Ost4	626.677	-0.236425	0.0908731	-2.6017	0.00927627	0.18453
Adam22	1667.65	0.292752	0.112539	2.60134	0.00928616	0.18454
Gm15952	13.2604	0.344675	0.132555	2.60024	0.00931588	0.184944
Slc16a11	169.328	0.338165	0.130139	2.59849	0.00936357	0.185703
Cxcr4	466.109	-0.285571	0.110016	-2.59572	0.0094394	0.187018
Prkar1b	688.731	0.363604	0.140218	2.59314	0.00951045	0.188236
Aldh1l2	166.733	0.297776	0.114964	2.59018	0.00959264	0.189184
Clca2	2778.67	-0.228947	0.0883962	-2.59001	0.0095972	0.189184
Etv6	2105.48	-0.130282	0.0503112	-2.58952	0.00961097	0.189184
Ptpre	771.869	0.25725	0.099315	2.59024	0.00959095	0.189184
RP24-277H8.1	3.18992	0.267393	0.103201	2.591	0.0095697	0.189184
Rph3al	345.528	-0.186718	0.0721102	-2.58934	0.0096161	0.189184
C1ql3	207.218	0.342604	0.132423	2.5872	0.00967595	0.189558
Map3k13	261.111	0.311379	0.120366	2.58694	0.00968333	0.189558
Nr6a1os	20.1814	0.361654	0.139792	2.58708	0.00967918	0.189558
P4ha1	3558.43	-0.194849	0.0752838	-2.58819	0.00964818	0.189558
Vwa5b2	98.4001	0.325876	0.125958	2.58718	0.00967656	0.189558
Psmc3ip	476.598	-0.355765	0.137629	-2.58497	0.00973883	0.190076
Setd4	131.506	0.254804	0.0985502	2.58553	0.00972304	0.190076
Usp6nl	3013.1	0.271231	0.104914	2.58527	0.00973017	0.190076
Adgrg2	521.012	0.346933	0.134239	2.58444	0.00975382	0.19018
Fam83a	126.305	-0.268874	0.104139	-2.58188	0.00982627	0.191403
Qsox1	8297.79	-0.222829	0.0863296	-2.58114	0.00984749	0.191626
Zbtb7b	1863.11	-0.138256	0.053579	-2.58042	0.00986802	0.191836
Slc8a3	3362.26	-0.221363	0.0858049	-2.57984	0.00988453	0.191967
Dpp7	1114.81	-0.188132	0.072959	-2.57861	0.00991999	0.192276
Tmeff1	912.114	0.202902	0.0786847	2.57868	0.00991798	0.192276
Ptpra	4779.12	-0.115145	0.0447076	-2.5755	0.0100094	0.193817
RP24-309H3.5	97.1656	0.325778	0.126582	2.57364	0.0100634	0.194671
Adra2a	1293.97	-0.287262	0.111665	-2.57254	0.0100956	0.195102
Pou4f2	39.9149	0.209039	0.0813484	2.56968	0.0101792	0.196525
Fyn	2234.5	0.264032	0.102783	2.56883	0.0102043	0.196815
Bzw2	2125.74	0.263327	0.102559	2.56756	0.0102416	0.197219
S100a1	8302.45	-0.26592	0.103574	-2.56744	0.0102453	0.197219
Gpx3	2821.73	-0.235415	0.0917107	-2.56693	0.0102605	0.197298
Jmjd8	967.224	-0.171377	0.0667713	-2.56662	0.0102695	0.197298
Idi1	213.004	0.298406	0.116334	2.56509	0.010315	0.197787
RP23-34P11.2	94.764	0.289613	0.112901	2.5652	0.0103116	0.197787
Cd68	318.58	-0.332221	0.129559	-2.56424	0.0103403	0.198077
Fstl5	41.962	0.360294	0.140529	2.56384	0.0103521	0.198112
Sstr4	41.4183	0.352786	0.137684	2.5623	0.0103983	0.198801
Wdr72	301.827	-0.24608	0.0960537	-2.5619	0.0104101	0.198835
Samd8	1865.79	0.219148	0.085583	2.56065	0.0104477	0.199357
Raver1	3162.14	-0.147621	0.0576734	-2.5596	0.0104794	0.199587
Stk40	1298.22	-0.176324	0.0688881	-2.55958	0.01048	0.199587
Cnr1	626.07	0.30087	0.117645	2.55743	0.0105448	0.20035
E130311K13Rik	381.948	-0.234527	0.0917231	-2.5569	0.0105608	0.20035
Gm16251	5.11486	0.285521	0.111638	2.55757	0.0105406	0.20035
Upp1	163.981	-0.269119	0.105245	-2.55708	0.0105556	0.20035
Zfp710	1333.1	-0.134203	0.0525132	-2.55561	0.0106002	0.200904
Zfp697	317.017	0.285698	0.111814	2.55512	0.0106152	0.200993
Cacna2d3	537.978	0.223042	0.0873625	2.55307	0.010678	0.201405
Ctnna2	397.869	0.353905	0.138606	2.55332	0.0106701	0.201405
Fermt1	158.231	-0.278302	0.108974	-2.55383	0.0106544	0.201405
Phlpp1	2041.76	-0.165742	0.0649105	-2.55339	0.0106679	0.201405
Pgm2l1	1405.78	0.318289	0.124696	2.55252	0.0106946	0.201448
Syn2	178.032	0.297014	0.11637	2.55232	0.0107007	0.201448
Ttc19	1372.38	0.187322	0.073443	2.55057	0.0107546	0.20227
Agmo	165.031	0.302756	0.118765	2.54921	0.0107967	0.202867
Lgr6	2039.02	-0.192971	0.0757096	-2.54883	0.0108084	0.202892
G6pdx	3814.92	-0.186418	0.0731712	-2.5477	0.0108435	0.203251
Ptpdc1	1066.28	0.240954	0.0945824	2.54755	0.0108482	0.203251
Cnih3	16.7367	0.35318	0.138718	2.54603	0.0108955	0.203749
Fblim1	2644.01	-0.146313	0.0574653	-2.5461	0.0108933	0.203749
Cbr2	551.235	-0.267133	0.10498	-2.5446	0.0109404	0.204394
Clasp2	2533.04	0.265828	0.104503	2.54374	0.0109673	0.204702
Fam19a5	1096.61	0.265848	0.104551	2.54276	0.0109979	0.205079
Tnip1	1781.83	-0.198871	0.0782388	-2.54184	0.0110271	0.205428
Gpr50	9.11697	-0.319357	0.125714	-2.54034	0.0110744	0.205919
P2ry12	265.992	0.304249	0.119763	2.54044	0.0110714	0.205919
Mpp6	924.25	0.27349	0.107772	2.53766	0.0111596	0.207308
Liph	113.685	-0.280773	0.110672	-2.53698	0.0111813	0.20745
Smim3	1571.65	-0.202841	0.0799608	-2.53676	0.0111884	0.20745
Myo1d	1156.27	-0.157761	0.0622171	-2.53565	0.0112239	0.207716
Tuft1	395.331	-0.202492	0.079851	-2.53587	0.0112169	0.207716
Atl1	439.336	0.264398	0.104294	2.53512	0.0112409	0.207786
Cdk5r1	143.869	0.344012	0.135712	2.53487	0.0112488	0.207786
Scrt2	101.283	0.210089	0.0829143	2.53381	0.0112831	0.208028
Stat6	2792.76	-0.103935	0.0410175	-2.53393	0.0112791	0.208028
Elovl6	1839.92	0.202254	0.079912	2.53096	0.0113752	0.20953
Mirg	42.3698	0.355604	0.140532	2.53041	0.0113928	0.209658
Igfbp2	23617.4	-0.211726	0.0836854	-2.53002	0.0114055	0.209695
Ccnd2	9376.46	-0.245063	0.096946	-2.52783	0.0114771	0.210402
Lmbr1	867.545	0.212236	0.0839696	2.52753	0.0114868	0.210402
Pomgnt2	1084.1	-0.183967	0.0727638	-2.52828	0.0114624	0.210402
Sh3yl1	353.314	0.223072	0.0882418	2.52797	0.0114726	0.210402
Srrm3	121.027	0.334502	0.132367	2.52708	0.0115015	0.210475
Mal	5887.18	0.300702	0.11901	2.52669	0.0115142	0.210512
Kifap3	2308.65	0.191591	0.0758567	2.5257	0.0115468	0.210715
Rpl29	1185.9	0.311929	0.123501	2.52573	0.011546	0.210715
1500015O10Rik	22548.6	-0.209493	0.0830437	-2.52268	0.0116465	0.212112
Colec12	7578.28	-0.154189	0.0611348	-2.52211	0.0116654	0.212112
Osbpl5	2836.77	-0.118126	0.046837	-2.52207	0.0116665	0.212112
Pclo	266.398	0.341198	0.135254	2.52264	0.0116477	0.212112
A330102I10Rik	11.5186	0.319097	0.126663	2.51926	0.0117603	0.213509
Asphd2	189.067	0.333601	0.132428	2.51911	0.011765	0.213509
Clca3a2	115.659	-0.278439	0.110624	-2.51699	0.0118363	0.214406
Zfp386	1651.21	0.182255	0.072405	2.51716	0.0118307	0.214406
Fam187b	97.4997	-0.276341	0.109855	-2.5155	0.0118864	0.215116
Myzap	712.552	0.202879	0.0806828	2.51453	0.0119191	0.215509
Astn1	724.116	0.285394	0.113567	2.51301	0.0119704	0.215644
B230217C12Rik	98.0145	0.335787	0.133628	2.51285	0.0119761	0.215644
Cacng5	96.1812	0.315713	0.125647	2.51269	0.0119814	0.215644
Nfe2	220.607	-0.237422	0.0944884	-2.51271	0.0119809	0.215644
St8sia3	169.499	0.337434	0.13425	2.51347	0.0119549	0.215644
2310022B05Rik	4483.18	-0.106344	0.0423285	-2.51236	0.0119928	0.215651
0610010F05Rik	1013.85	0.224911	0.0896314	2.50928	0.0120976	0.216151
5830417I10Rik	257.07	0.3202	0.127574	2.50991	0.012076	0.216151
Adamts7	1713.81	-0.212074	0.0844731	-2.51055	0.0120544	0.216151
Car2	6154.08	-0.222907	0.0888161	-2.50975	0.0120815	0.216151
Mr1	1755.42	-0.13067	0.0520708	-2.50946	0.0120915	0.216151
Nhlh2	5.40398	0.213118	0.0848961	2.51034	0.0120615	0.216151
Rab11fip1	1264.9	-0.232301	0.0925448	-2.51014	0.0120682	0.216151
Fuk	849.689	-0.147965	0.0589947	-2.50811	0.0121378	0.21628
Gm13963	27.9452	-0.339774	0.135467	-2.50816	0.0121361	0.21628
Lrrc25	100.707	-0.270514	0.107855	-2.50812	0.0121374	0.21628
Hexa	5513.54	-0.223655	0.089186	-2.50774	0.0121507	0.216314
Nkain2	540.155	0.286573	0.11431	2.50698	0.0121768	0.216581
Tcaim	474.753	0.169302	0.067551	2.50628	0.0122009	0.216717
Tnik	869.363	0.289996	0.115715	2.50612	0.0122065	0.216717
Smo	6496.58	-0.133218	0.0531741	-2.50532	0.0122342	0.217014
Csrp2	1510.89	0.302713	0.120879	2.50427	0.0122706	0.217093
Nadk	4998.47	-0.110064	0.0439501	-2.5043	0.0122693	0.217093
St5	4832.38	-0.131098	0.0523508	-2.50423	0.0122718	0.217093
Slco2a1	936.707	-0.164461	0.06576	-2.50093	0.0123867	0.218927
Ica1	476.566	0.199463	0.0797976	2.49961	0.012433	0.219483
Mstn	52.4696	0.350988	0.140429	2.4994	0.0124404	0.219483
Brsk1	724.339	0.248609	0.0995226	2.49802	0.0124889	0.220141
Atp1a3	1834.94	0.201951	0.0808774	2.497	0.0125249	0.220577
Cd163l1	3.88202	-0.253852	0.101709	-2.49586	0.0125652	0.220694
Mfsd8	359.945	0.19352	0.0775319	2.496	0.0125602	0.220694
Nfkb1	2633.74	-0.149796	0.0600039	-2.49643	0.012545	0.220694
Ptpn22	44.9309	-0.318589	0.127695	-2.49493	0.0125983	0.221077
Scly	829.884	-0.174598	0.0700277	-2.49328	0.012657	0.221909
Sgsm2	1690.11	-0.138399	0.0555466	-2.49159	0.0127174	0.222571
Tg	347.074	-0.279935	0.11234	-2.49185	0.012708	0.222571
Rpl39-ps	38.1839	-0.346538	0.139159	-2.49024	0.0127657	0.22302
Wnt7a	562.83	-0.188237	0.0755832	-2.49047	0.0127576	0.22302
Unc13a	329.286	0.348496	0.14001	2.48908	0.0128074	0.22355
9330182L06Rik	106.33	0.346518	0.139236	2.48872	0.0128205	0.223579
Anxa7	2958.57	-0.102722	0.0412803	-2.4884	0.0128319	0.22358
Csrnp3	123.64	0.34505	0.138742	2.48699	0.0128827	0.224182
Gjd2	59.8227	0.221405	0.0890317	2.48681	0.0128892	0.224182
B3gntl1	473.581	0.250043	0.100631	2.48475	0.0129642	0.225286
Pappa	379.386	0.346796	0.139659	2.48317	0.013022	0.226091
Lcp2	180.585	-0.259185	0.10443	-2.4819	0.0130684	0.226696
Slc17a7	310.871	0.207712	0.08371	2.48133	0.0130893	0.226858
Pak4	5213.91	-0.119245	0.048067	-2.48081	0.0131086	0.226992
Hemk1	600.679	-0.260529	0.105105	-2.47876	0.013184	0.228097
Dcn	20830.3	-0.139144	0.0561878	-2.47641	0.0132711	0.228887
Dupd1	11.7863	0.278704	0.112533	2.47664	0.0132626	0.228887
Gm14001	2.96407	0.236277	0.0954162	2.47627	0.0132762	0.228887
Myd88	515.46	-0.198578	0.0801895	-2.47636	0.0132728	0.228887
Ccdc69	189.677	0.259051	0.104629	2.4759	0.0132902	0.228927
Lrrc7	21.4214	0.304319	0.123005	2.47403	0.0133598	0.229924
Ccdc92	305.281	0.347479	0.140521	2.4728	0.013406	0.230518
Gm15675	31.2367	0.331587	0.134137	2.47201	0.0134356	0.230623
Tpp1	5172.63	-0.120749	0.0488452	-2.47207	0.0134333	0.230623
Cmklr1	660.124	-0.237673	0.0961878	-2.47092	0.0134765	0.23095
Gm29216	105.987	0.192915	0.0780771	2.47083	0.01348	0.23095
Ptk2b	251.476	-0.230552	0.0933193	-2.47057	0.0134899	0.23095
Gm11744	91.1385	0.304243	0.123184	2.46983	0.0135179	0.231228
RP23-86H7.3	19.6352	0.324954	0.131602	2.46921	0.0135412	0.231424
Amer3	23.0219	0.183378	0.0742962	2.4682	0.0135795	0.231878
Far2	53.1191	0.346379	0.140504	2.46526	0.0136914	0.233383
Snhg6	310.236	0.252091	0.102254	2.46535	0.013688	0.233383
Trmt6	734.414	0.22129	0.089808	2.46403	0.0137385	0.233983
Fam46c	1694.7	-0.156782	0.063655	-2.463	0.0137779	0.234451
Wfdc18	167.691	-0.33976	0.13797	-2.46256	0.0137948	0.234536
Apobr	92.2549	-0.298111	0.121115	-2.46139	0.0138401	0.235103
Ttc7	916.818	-0.172297	0.0700272	-2.46044	0.0138769	0.235523
H3f3a	3866.52	-0.147604	0.0600283	-2.45891	0.0139358	0.236319
Plch1	843.53	-0.281847	0.11464	-2.45854	0.0139505	0.236365
Gm13194	10.0932	0.338044	0.137571	2.45722	0.0140015	0.237025
Obsl1	3259.17	-0.14581	0.0593629	-2.45624	0.0140398	0.237469
Cntfr	3071.64	-0.233373	0.0950273	-2.45585	0.0140551	0.237523
Ric3	236.372	0.324115	0.132077	2.45397	0.0141288	0.238562
Asb14	17.3777	0.344196	0.140347	2.45246	0.0141884	0.239364
Gm36944	3.37795	0.19274	0.0786241	2.45141	0.0142296	0.239853
Nsg1	957.699	0.202671	0.0827198	2.45009	0.0142821	0.240531
1520401A03Rik	55.5472	-0.165416	0.067526	-2.44967	0.0142987	0.240604
Pou6f2	4.0127	0.238195	0.0972627	2.44899	0.0143259	0.240857
Nrxn1	565.341	0.315479	0.1289	2.44747	0.0143862	0.241663
Slc35f1	645.412	0.251797	0.102942	2.44602	0.0144445	0.242435
Cldn1	114.234	0.337847	0.138146	2.44557	0.0144622	0.242461
F2r	2485.84	-0.165485	0.0676756	-2.44527	0.0144743	0.242461
Lman2	6930.79	-0.155563	0.0636235	-2.44506	0.014483	0.242461
Gm5900	220.455	-0.340162	0.139188	-2.44391	0.0145289	0.243023
Cd276	4630.92	-0.197843	0.0810799	-2.4401	0.0146833	0.245395
Mxi1	2790.84	-0.141165	0.0578675	-2.43945	0.0147098	0.245629
BC006965	3766.27	-0.189843	0.0778566	-2.43837	0.0147537	0.246154
Bpifb3	546.007	-0.255217	0.104753	-2.43637	0.0148355	0.247308
Col8a2	5542.23	-0.181264	0.0744339	-2.43523	0.0148823	0.247878
Il3ra	129.044	-0.328653	0.135107	-2.43253	0.0149936	0.249521
Jun	925.426	0.201029	0.0826784	2.43146	0.0150383	0.250053
Myo16	112.833	0.276052	0.113555	2.431	0.0150573	0.250157
Gm561	236.875	0.227216	0.0934798	2.43064	0.0150722	0.250161
RP23-156F20.4	7.0337	0.277855	0.114326	2.43038	0.015083	0.250161
Mtif2	945.998	0.137583	0.056622	2.42986	0.0151047	0.25031
Unc5d	369.14	0.321532	0.132344	2.42952	0.0151188	0.250333
Cdc42bpb	5714.86	-0.120762	0.0497136	-2.42916	0.0151338	0.25037
Plvap	1093.94	-0.272343	0.11218	-2.42774	0.0151932	0.250931
Syt15	239.215	-0.255443	0.105218	-2.42776	0.0151924	0.250931
Rassf5	304.881	0.287106	0.118343	2.42606	0.0152639	0.251886
Ccdc177	25.8553	0.339945	0.140152	2.42555	0.0152853	0.251969
Rnmt	1092.03	0.151233	0.0623583	2.42522	0.015299	0.251969
Sufu	1829.63	-0.14625	0.0603086	-2.42502	0.0153073	0.251969
Nck2	3073.76	-0.143515	0.059207	-2.42395	0.0153528	0.252505
Tmem8	1401.91	-0.15969	0.065902	-2.42315	0.0153868	0.252853
Ino80e	627.349	-0.182731	0.0754871	-2.42069	0.015491	0.253997
Ntng1	421.308	0.322075	0.133035	2.42098	0.0154788	0.253997
Tulp1	78.4967	-0.29433	0.121594	-2.42059	0.0154952	0.253997
Cldn9	5122.25	-0.186931	0.0772533	-2.41971	0.0155329	0.254403
Tbc1d2b	3348.33	-0.200481	0.0829137	-2.41795	0.0156082	0.255423
Gm16168	3.25357	0.171647	0.0710238	2.41675	0.0156598	0.256055
Gm37453	32.3948	-0.337051	0.139492	-2.41628	0.01568	0.256171
Adamts18	38.6183	-0.336223	0.139208	-2.41525	0.0157245	0.256685
Fgf16	9.29769	-0.326025	0.135104	-2.41314	0.0158156	0.257959
Clvs1	10.2187	0.307577	0.127531	2.41178	0.0158748	0.258496
Mfi2	3943.71	-0.149633	0.0620405	-2.41186	0.0158715	0.258496
Magee1	1041.43	0.255429	0.106	2.40971	0.015965	0.259749
1700048O20Rik	231.838	0.271428	0.112717	2.40805	0.016038	0.26072
Gprasp1	4785.09	0.155155	0.0644489	2.40741	0.0160662	0.260747
Mfsd1	3062.3	-0.13034	0.0541411	-2.40742	0.0160656	0.260747
Rpl28-ps1	22.0206	-0.330446	0.137308	-2.40661	0.0161014	0.261103
Ipo13	2932.8	-0.133889	0.0556548	-2.40571	0.0161413	0.261319
Lor	27.6889	0.335593	0.139495	2.40578	0.0161381	0.261319
Sash3	91.7474	-0.269294	0.111963	-2.40521	0.0161632	0.261459
Sprn	256.718	0.322437	0.134096	2.40452	0.0161937	0.261735
Epb4.1l3	2235.5	0.251619	0.104668	2.40398	0.0162175	0.261906
Gm15706	62.658	0.333627	0.138898	2.40196	0.0163075	0.263142
Gm38101	14.1287	0.271361	0.113125	2.39877	0.0164503	0.26523
Sez6l	563.318	-0.253674	0.105785	-2.39801	0.0164845	0.265563
Gm12942	102.548	-0.259781	0.108359	-2.39742	0.0165112	0.265775
Cacna1g	2228.69	-0.182626	0.0761895	-2.397	0.0165299	0.265858
Secisbp2l	8810.15	0.255619	0.106659	2.39659	0.0165483	0.265937
Gm11537	5.05545	-0.277826	0.115964	-2.3958	0.0165842	0.266063
Pctp	173.706	0.287399	0.119971	2.39557	0.0165944	0.266063
Slc18b1	1169.84	-0.169513	0.0707624	-2.39552	0.0165968	0.266063
Pcdh1	2354.33	-0.130868	0.0546493	-2.39468	0.0166348	0.266222
Thoc1	1199.48	0.155607	0.0649876	2.39441	0.0166473	0.266222
Tnfaip3	422.349	-0.194824	0.0813652	-2.39444	0.0166458	0.266222
Fam160a1	1935.59	-0.153905	0.0643764	-2.39071	0.0168159	0.268698
Aebp1	5094.01	-0.175405	0.0733968	-2.38982	0.0168565	0.268798
Fkbp6	16.7957	-0.333867	0.139712	-2.38968	0.0168631	0.268798
Myo1f	228.108	-0.289716	0.121213	-2.39014	0.0168418	0.268798
H2-Q6	40.7078	0.33382	0.13978	2.38818	0.0169319	0.269553
Itgax	13.4075	-0.238447	0.0998501	-2.38805	0.0169379	0.269553
Ramp3	262.075	-0.249873	0.104846	-2.38325	0.0171608	0.272878
Asb13	510.07	0.229469	0.0963692	2.38115	0.0172588	0.274215
Slc11a1	119.562	-0.312961	0.131454	-2.38076	0.0172772	0.274285
6430571L13Rik	150.175	0.293795	0.123427	2.38032	0.0172974	0.274294
Gm26782	57.6429	0.300097	0.126083	2.38015	0.0173056	0.274294
Paxbp1	1338.88	0.271933	0.114283	2.37948	0.0173372	0.2744
Zik1	300.315	0.242195	0.101788	2.37941	0.0173402	0.2744
Col8a1	10995.4	-0.253098	0.106391	-2.37895	0.0173621	0.274525
Gm38218	9.47407	0.310951	0.130773	2.37778	0.0174171	0.275174
1700019G17Rik	941.372	0.147662	0.0621482	2.37596	0.0175033	0.276313
Adamtsl3	661.458	-0.252209	0.106213	-2.37456	0.0175697	0.276916
Lancl1	1607.26	0.163214	0.0687315	2.37466	0.0175649	0.276916
4930578M01Rik	15.5481	-0.333182	0.140367	-2.37365	0.0176135	0.277036
Cldn14	225.379	-0.255603	0.107725	-2.37275	0.0176563	0.277036
Foxred2	794.244	-0.197088	0.0830567	-2.37293	0.0176476	0.277036
Gm14446	5.94512	0.267187	0.112587	2.37316	0.0176365	0.277036
Megf6	2787.23	-0.144043	0.0606916	-2.37336	0.0176271	0.277036
Rrp12	489.602	0.167147	0.0704479	2.37263	0.0176619	0.277036
Tril	3482.35	-0.159914	0.0674087	-2.3723	0.0176778	0.277052
Zfp788	806.397	0.229602	0.096796	2.37202	0.0176911	0.277052
4430402I18Rik	25.9986	0.326019	0.1375	2.37105	0.0177375	0.277559
Aco1	2885.91	-0.117831	0.0497407	-2.3689	0.0178411	0.277967
Bhlhe22	114.183	0.329313	0.138979	2.36953	0.0178109	0.277967
Cfap44	36.1651	0.323515	0.136555	2.36913	0.0178301	0.277967
Cyb5r4	867.183	0.250155	0.105606	2.36875	0.0178485	0.277967
Fzd9	5301.03	-0.195731	0.0826205	-2.36903	0.0178347	0.277967
Was	95.9055	-0.271779	0.114716	-2.36916	0.0178287	0.277967
Plekhm1	1632.55	-0.113992	0.048162	-2.36684	0.0179406	0.279109
Zfp160	1044.71	0.236011	0.099724	2.36664	0.0179502	0.279109
Alkbh5	3999.83	-0.179678	0.0759478	-2.3658	0.0179909	0.279521
Carhsp1	2108.15	-0.1394	0.0589472	-2.36482	0.0180386	0.279819
Fam129b	8912.98	-0.134001	0.0566641	-2.36483	0.0180382	0.279819
Bpifb6	4.39827	-0.261303	0.110613	-2.36232	0.0181609	0.281348
Sdk1	2904.35	-0.158863	0.0672536	-2.36216	0.018169	0.281348
Snx33	1499.51	-0.151924	0.0643218	-2.36193	0.0181801	0.281348
Gm6404	48.3991	-0.331816	0.140505	-2.3616	0.0181965	0.28138
Acad9	1161.98	-0.135315	0.0573311	-2.36023	0.0182637	0.282197
Atpaf2	972.134	-0.143225	0.0607781	-2.35653	0.0184467	0.283909
Fbxo40	58.6095	0.196505	0.0833665	2.35713	0.018417	0.283909
Gnai2	12426.1	-0.156694	0.066475	-2.35718	0.0184142	0.283909
Kif3c	1128.62	0.236419	0.100312	2.35683	0.0184317	0.283909
Pld3	6417.13	-0.182282	0.0773482	-2.35664	0.0184413	0.283909
Cd180	75.5709	-0.323944	0.137544	-2.3552	0.0185126	0.284382
Cdr1	4.50973	0.177265	0.0752698	2.35507	0.0185194	0.284382
St8sia5	62.264	0.322302	0.136857	2.35504	0.0185209	0.284382
Tmem100	361.299	0.237782	0.100983	2.35467	0.0185389	0.284438
Ccdc73	87.5381	0.256017	0.108863	2.35173	0.0186861	0.286426
Gm26721	20.6206	0.330369	0.140527	2.35092	0.0187269	0.286426
Pls1	1021.96	-0.223248	0.0949546	-2.3511	0.0187178	0.286426
Samhd1	1548.74	-0.146751	0.0624214	-2.35097	0.0187248	0.286426
Gm29609	22.1536	0.330026	0.14051	2.34877	0.0188355	0.287767
Slc6a17	1175.27	0.262363	0.11171	2.34861	0.0188438	0.287767
Galntl6	6.36171	0.267732	0.114025	2.34801	0.018874	0.287875
Ywhah	2366.27	0.289205	0.123177	2.34789	0.0188802	0.287875
Rab3c	179.635	0.28459	0.121267	2.3468	0.0189353	0.288492
BC021891	826.441	-0.175163	0.0746663	-2.34594	0.0189792	0.288937
Kcnj12	50.3542	0.322976	0.13776	2.34449	0.0190533	0.28984
Tex33	33.9227	-0.325218	0.138758	-2.34378	0.0190895	0.290167
Adcy2	372.676	0.218172	0.0931188	2.34294	0.0191323	0.290368
Smarca2	9428.26	-0.145486	0.0620948	-2.34297	0.0191309	0.290368
Elk3	2555.07	-0.159384	0.0680414	-2.34246	0.0191572	0.290522
Tjp3	484.482	-0.183991	0.0786692	-2.33879	0.0193461	0.293159
Eva1a	358.463	-0.207446	0.0887252	-2.33808	0.0193832	0.29327
Fam83f	398.243	0.278316	0.119026	2.33827	0.019373	0.29327
Dlg2	451.196	0.310353	0.132821	2.33663	0.0194584	0.294182
A930033H14Rik	272.607	-0.317617	0.136149	-2.33286	0.0196554	0.296077
Cnn2	2736	-0.210284	0.0901352	-2.33299	0.0196488	0.296077
Creg2	82.9273	0.316665	0.13573	2.33305	0.0196453	0.296077
Slc39a1	3316.22	-0.122451	0.0524914	-2.33279	0.0196591	0.296077
Tspan9	4514.03	-0.151144	0.0647704	-2.33353	0.0196202	0.296077
Rtn2	258.815	0.310424	0.133104	2.33218	0.019691	0.29633
Actn4	17716.5	-0.127997	0.0549019	-2.33138	0.0197332	0.296691
Golim4	6166.48	-0.15853	0.0680072	-2.33107	0.0197494	0.296691
Slc52a3	95.0048	-0.290404	0.124606	-2.33058	0.0197754	0.296691
Wisp1	11847.8	-0.199582	0.0856279	-2.3308	0.0197638	0.296691
Arhgap1	3680.58	-0.126108	0.0541538	-2.3287	0.019875	0.297959
Elovl2	82.5719	0.278964	0.119876	2.3271	0.0199601	0.298951
Ildr1	1239.62	-0.17885	0.0768626	-2.32688	0.0199717	0.298951
Chrdl1	2245.83	-0.210333	0.090447	-2.32548	0.0200463	0.299612
Cldn34c1	83.4979	0.320145	0.137654	2.32573	0.0200332	0.299612
Nrros	426.464	-0.183506	0.0789264	-2.32503	0.0200703	0.299659
Stk32c	35.7427	0.324375	0.139525	2.32485	0.02008	0.299659
Dock11	324.029	0.31875	0.137182	2.32355	0.0201497	0.300119
Rps6ka4	1172.28	-0.143367	0.0617051	-2.32342	0.0201565	0.300119
Slmo1	75.1324	0.303221	0.130502	2.3235	0.0201524	0.300119
Nyap2	25.3994	0.200685	0.0863865	2.32311	0.0201732	0.300139
Tnfaip2	181.682	-0.264121	0.113713	-2.3227	0.0201951	0.300237
Ly6g6f	6.00097	0.220275	0.0948504	2.32235	0.0202143	0.300296
Ado	1449.68	0.254925	0.109799	2.32173	0.0202473	0.300333
Rxfp2	59.1973	0.323887	0.139499	2.32179	0.0202443	0.300333
Ogdh	9631.38	-0.0949465	0.0409188	-2.32036	0.0203212	0.301201
Emid1	2569.99	0.301978	0.130204	2.31927	0.0203806	0.301218
Epha2	420.723	-0.178254	0.0768598	-2.31921	0.0203836	0.301218
Layn	134.092	-0.238351	0.10275	-2.31972	0.0203558	0.301218
Tgfa	1873.96	-0.151256	0.0651987	-2.31992	0.0203454	0.301218
Ttll12	1633.28	-0.172621	0.0745194	-2.31646	0.0205334	0.303204
Bean1	157.053	0.322171	0.139272	2.31326	0.0207086	0.305125
Decr2	1307.83	-0.143725	0.0621394	-2.31295	0.0207256	0.305125
Naglu	1911.92	-0.184145	0.0796062	-2.3132	0.0207119	0.305125
Rin3	1257.37	-0.141202	0.0610476	-2.31298	0.0207235	0.305125
Arnt2	9871	-0.171801	0.0743042	-2.31213	0.0207707	0.305559
Fabp5	276.654	0.281056	0.121646	2.31044	0.0208639	0.305785
Gm37459	10.5273	0.278342	0.120421	2.31141	0.0208104	0.305785
Kcne3	44.6185	0.302008	0.130684	2.31097	0.0208343	0.305785
Prickle2	968.567	-0.197013	0.0852665	-2.31056	0.0208574	0.305785
Trim46	107.325	0.303192	0.131216	2.31064	0.0208529	0.305785
Mn1	546.358	-0.167345	0.072471	-2.30913	0.0209363	0.30639
Pcdha6	2.9925	0.172234	0.074587	2.30917	0.020934	0.30639
C030005K06Rik	13.9503	0.257763	0.111657	2.30852	0.02097	0.306428
Micalcl	142.969	-0.309912	0.134247	-2.30853	0.0209698	0.306428
Gm6970	3.12861	0.220543	0.0955994	2.30695	0.0210578	0.307025
Rasgrf1	425.739	-0.323095	0.140033	-2.30727	0.0210397	0.307025
Syt5	36.6245	0.324087	0.140467	2.30721	0.0210433	0.307025
B3gat1	298.62	0.294287	0.12774	2.3038	0.0212339	0.308221
Bnip3	1179.47	0.152795	0.0663041	2.30446	0.0211966	0.308221
Psd	166.753	0.285085	0.123692	2.3048	0.0211778	0.308221
Sema5b	465.902	0.199574	0.0866253	2.30388	0.0212296	0.308221
Slc39a6	2163.05	-0.136739	0.0593503	-2.30392	0.0212269	0.308221
Tnfrsf1a	3111.03	-0.171311	0.0743503	-2.3041	0.0212169	0.308221
Zcchc4	418.689	0.19974	0.0867492	2.3025	0.0213068	0.309051
B4galt5	1828.86	-0.114715	0.0498467	-2.30136	0.0213711	0.309299
Lrpap1	13861.5	-0.161084	0.0699925	-2.30144	0.0213667	0.309299
Slc36a2	158.307	0.259509	0.112752	2.30158	0.0213586	0.309299
Adgre1	741.569	-0.23731	0.103223	-2.299	0.0215051	0.311009
Tktl1	6.29552	0.255668	0.111257	2.29801	0.0215614	0.311594
Msi1	3375.98	-0.139203	0.060617	-2.29643	0.0216513	0.312664
Tgfb1	627.984	-0.238998	0.104093	-2.29599	0.0216763	0.312795
Rps15a-ps6	18.9593	-0.308549	0.134455	-2.29482	0.0217436	0.313535
E2f4	1330.87	-0.152624	0.0665226	-2.29432	0.0217723	0.313719
Slc9a1	2871.94	-0.106542	0.0464544	-2.29348	0.0218204	0.314182
Angptl4	727.549	-0.256513	0.111874	-2.29288	0.0218551	0.314451
4732487G21Rik	207.038	0.214733	0.0937563	2.29034	0.0220018	0.314948
Fgl2	147.422	-0.279031	0.121825	-2.29042	0.021997	0.314948
Itgam	269.474	-0.286099	0.124877	-2.29105	0.0219605	0.314948
Parp6	893.589	0.152656	0.0666438	2.29062	0.0219852	0.314948
RP23-342A15.2	6.65339	0.261315	0.11405	2.29123	0.02195	0.314948
Slc6a7	75.5141	-0.305048	0.133188	-2.29035	0.022001	0.314948
Tulp2	199.562	-0.229682	0.100234	-2.29147	0.0219361	0.314948
Mfge8	2878.19	-0.19125	0.083514	-2.29004	0.022019	0.314965
Gm26792	93.0025	0.321544	0.140536	2.28798	0.0221384	0.316212
Mmrn2	700.145	-0.144754	0.0632646	-2.28807	0.0221334	0.316212
Aard	682.213	-0.265126	0.115941	-2.28673	0.0222117	0.317029
Paip2b	2479.62	0.119782	0.0524127	2.28536	0.0222917	0.31794
Gemin2	342.422	0.175942	0.0770154	2.28451	0.0223417	0.318421
Fam167b	83.2509	-0.299926	0.131371	-2.28304	0.0224278	0.319186
Ldlrap1	1714.27	-0.13695	0.0599843	-2.2831	0.0224246	0.319186
Med1	2519.42	-0.14482	0.0634731	-2.28159	0.0225136	0.320176
Ndn	2000.28	0.161739	0.070909	2.28094	0.0225522	0.320493
Tnfaip8l1	174.775	0.307625	0.134906	2.28029	0.0225904	0.320803
Nr4a2	266.575	0.197869	0.0868303	2.2788	0.0226787	0.321824
Abcd1	1071.73	-0.136632	0.0599762	-2.2781	0.0227207	0.321983
Sfrp4	910.803	-0.308493	0.135419	-2.27807	0.0227226	0.321983
2021-03-11	12.4116	0.242387	0.106425	2.27754	0.0227542	0.322199
Lppr3	877.781	0.216209	0.0949736	2.27652	0.0228148	0.322824
Pde10a	158.627	0.302932	0.133103	2.27593	0.0228501	0.32309
P2ry2	879.794	-0.154835	0.068058	-2.27504	0.0229035	0.323613
Spint1	2946.98	-0.170991	0.0751687	-2.27476	0.0229202	0.323616
Armt1	507.115	0.146083	0.0642392	2.27405	0.0229631	0.323836
Steap3	4135.05	-0.167717	0.0737557	-2.27395	0.0229687	0.323836
Pter	753.11	0.28454	0.125167	2.27329	0.0230089	0.323938
Slc27a6	168.299	0.243209	0.106977	2.27347	0.0229976	0.323938
Afap1l2	2156.01	0.225991	0.0994332	2.27279	0.0230389	0.324128
Scrt1	151.737	0.170913	0.0752175	2.27226	0.0230711	0.324348
Gm38255	8.86641	0.222707	0.0980514	2.27133	0.0231268	0.324435
Slc27a2	58.4165	-0.28862	0.127041	-2.27186	0.0230951	0.324435
Wdr6	7620.2	-0.116709	0.0513832	-2.27135	0.0231259	0.324435
Gm17552	52.4797	0.31505	0.138749	2.27065	0.0231682	0.324785
Lgals3bp	1360.42	-0.221224	0.0975018	-2.26892	0.023273	0.326021
Gp49a	10.4392	-0.229668	0.101236	-2.26864	0.02329	0.326027
Acer2	1081.64	0.227055	0.100128	2.26766	0.0233501	0.326595
Rpl23a	592.8	-0.216717	0.0955781	-2.26743	0.0233639	0.326595
Cul7	4687.79	-0.0988944	0.0436327	-2.26652	0.0234196	0.327012
Trem2	266.988	-0.234111	0.103296	-2.2664	0.023427	0.327012
Pfkp	1261.44	0.27474	0.121246	2.26597	0.0234533	0.327148
Rem2	87.5168	0.25734	0.113619	2.26493	0.0235168	0.327801
C230004F18Rik	5.17295	0.1965	0.0867846	2.26423	0.0235601	0.32794
Gm16863	10.4684	0.309631	0.136746	2.26427	0.0235573	0.32794
Ptgir	69.7065	-0.282778	0.124921	-2.26366	0.0235949	0.328129
Rgl3	566.057	-0.177356	0.0783562	-2.26346	0.0236071	0.328129
1700029I15Rik	60.5881	-0.284559	0.125745	-2.26298	0.0236367	0.328308
Marveld3	505.176	-0.207442	0.0917226	-2.26163	0.0237205	0.329122
Shh	20.2011	0.176651	0.0781124	2.26149	0.0237288	0.329122
Ctsd	29297.5	-0.175738	0.0777388	-2.26063	0.0237824	0.329126
H6pd	1302.37	-0.144534	0.0639211	-2.26114	0.0237507	0.329126
Lgmn	7519.85	-0.158456	0.0701015	-2.26038	0.0237975	0.329126
RP23-450O11.3	3.42695	0.219516	0.0971108	2.26047	0.0237924	0.329126
Smyd2	701.471	0.222518	0.0984536	2.26014	0.0238128	0.329126
Igfbp7	3980.11	-0.185347	0.0820491	-2.25897	0.0238851	0.329661
Kcnk10	4.08932	0.183708	0.0813154	2.25921	0.0238705	0.329661
Blm	360.186	0.192183	0.085103	2.25823	0.023931	0.330063
Aqp4	738.815	-0.27924	0.123669	-2.25796	0.0239479	0.330065
Cnot3	1611.82	-0.113612	0.0503571	-2.25613	0.0240623	0.331409
Col6a6	560.117	-0.305976	0.135659	-2.25547	0.0241039	0.331749
Gm38253	47.2096	0.299575	0.132856	2.25488	0.0241408	0.332025
Ergic1	5313.46	-0.119332	0.0529362	-2.25426	0.0241798	0.332329
Amph	806.827	0.243719	0.108136	2.25382	0.0242078	0.33248
1700028E10Rik	39.0912	0.307319	0.13639	2.25324	0.0242439	0.332744
Pxk	1068.51	-0.158822	0.0705253	-2.25198	0.0243235	0.333581
Rab3il1	2212.83	-0.144988	0.0643893	-2.25174	0.0243388	0.333581
Extl1	367.13	-0.182011	0.0808782	-2.25043	0.0244216	0.334249
Mir6236	10816.8	-0.293176	0.130261	-2.25067	0.0244063	0.334249
Agtpbp1	838.451	0.294789	0.131035	2.24969	0.0244684	0.334586
Fzd8	631.647	-0.213398	0.0948644	-2.24951	0.0244802	0.334586
Cys1	147.065	-0.255367	0.113595	-2.24805	0.0245728	0.335152
Gm28875	28.3884	0.315957	0.140532	2.2483	0.0245572	0.335152
Slamf9	30.4737	-0.311111	0.138387	-2.24812	0.0245686	0.335152
BC051142	81.9447	0.268539	0.119533	2.24657	0.0246672	0.335974
D430019H16Rik	871.846	0.212515	0.0945894	2.24671	0.0246584	0.335974
Fam188a	1166.93	0.135166	0.06021	2.24491	0.0247739	0.336601
Gm37475	8.24956	0.290236	0.129259	2.24539	0.0247433	0.336601
Inpp5j	907.517	-0.240858	0.107289	-2.24495	0.0247715	0.336601
Slain1	987.375	-0.203045	0.0904516	-2.24479	0.0247818	0.336601
Aplp2	27145.1	-0.0863122	0.0384589	-2.24427	0.0248148	0.336817
Ptbp2	1608.43	0.268675	0.119797	2.24276	0.024912	0.337902
Gm13110	17.8712	0.29946	0.133664	2.2404	0.0250649	0.339274
Hbb-bt	879.952	-0.299915	0.13385	-2.24068	0.0250467	0.339274
Pgap2	1144.51	-0.132805	0.0592773	-2.2404	0.0250648	0.339274
Bahd1	987.222	-0.153169	0.068398	-2.23938	0.0251312	0.339937
Neurl1b	144.664	-0.226296	0.101074	-2.23892	0.0251611	0.34007
Tbc1d1	1556.16	-0.151653	0.0677414	-2.2387	0.0251756	0.34007
Drp2	1696.96	0.247695	0.110668	2.23818	0.0252096	0.340128
Itpr3	3498.34	0.253481	0.113257	2.2381	0.0252146	0.340128
Cpne6	189.622	0.173962	0.0777598	2.23717	0.0252751	0.340441
Inhbb	38.4102	-0.303918	0.135863	-2.23695	0.0252897	0.340441
Trp53	2325.84	-0.120978	0.05407	-2.23744	0.0252579	0.340441
Hs6st2	927.516	-0.245242	0.109675	-2.23607	0.0253471	0.340981
Gm28370	113.375	0.298786	0.133745	2.23399	0.0254836	0.342568
Metrnl	1238.1	0.201117	0.0900361	2.23374	0.0255	0.342568
Thbd	1974.75	0.232956	0.104325	2.23298	0.0255504	0.34301
Cxcl14	141.852	0.269808	0.12085	2.23259	0.0255759	0.343119
Tfap2a	14.9104	0.296431	0.132808	2.23203	0.025613	0.343382
2900097C17Rik	249.424	-0.293173	0.131364	-2.23176	0.025631	0.343389
Adra1d	9.46414	0.259892	0.11662	2.22855	0.0258442	0.345235
Gata2	4278.94	0.127306	0.0571052	2.22932	0.0257923	0.345235
Gm10076	20.1645	-0.311395	0.139742	-2.22836	0.0258566	0.345235
Lap3	2063.02	-0.166908	0.0748962	-2.22852	0.0258456	0.345235
RP23-391P21.4	18.6525	-0.313262	0.140533	-2.2291	0.025807	0.345235
Cacna1i	53.9208	0.280209	0.125816	2.22714	0.0259381	0.345384
Cish	408.754	0.248074	0.111361	2.22766	0.0259033	0.345384
Flt4	483.53	-0.19609	0.0880317	-2.2275	0.0259139	0.345384
Klc2	1384.38	0.194144	0.0871714	2.22715	0.0259374	0.345384
D430036J16Rik	64.405	0.27735	0.124559	2.22666	0.0259701	0.345577
Tmed4	3362.27	-0.138368	0.0621561	-2.22614	0.0260046	0.345802
Inpp5d	497.764	-0.156374	0.0702771	-2.22511	0.0260739	0.346488
Chst14	1185.72	-0.144099	0.0647944	-2.22394	0.0261524	0.347132
Pdgfb	839.456	-0.131038	0.0589235	-2.22386	0.0261577	0.347132
Rbbp8nl	86.789	-0.266046	0.119679	-2.223	0.0262158	0.347668
Inppl1	4762.07	-0.106253	0.0478151	-2.22216	0.0262728	0.347955
Snora41	12.1293	0.30455	0.13704	2.22234	0.0262603	0.347955
App	87676.7	-0.147258	0.0663695	-2.21876	0.0265028	0.350766
Mgam	7.87411	-0.266756	0.120305	-2.21734	0.0265998	0.351812
Efs	2191.2	-0.13761	0.0620853	-2.21646	0.0266597	0.352006
Phtf1	1303.63	0.210034	0.0947674	2.21631	0.02667	0.352006
Tgfb3	3882.33	-0.160365	0.072349	-2.21654	0.0266543	0.352006
Wdtc1	3470.19	-0.126045	0.0568775	-2.21608	0.0266861	0.352006
Atf6b	3441.48	-0.168222	0.0759419	-2.21514	0.0267504	0.352594
Gm13256	13.0346	0.293589	0.132589	2.21429	0.0268091	0.352594
Gm15954	7.65159	0.283377	0.127998	2.21391	0.0268351	0.352594
Gm37303	34.5467	0.30644	0.138451	2.21334	0.0268742	0.352594
Kras	2634.59	0.225783	0.102006	2.21344	0.0268676	0.352594
Mkl1	1343.86	-0.121917	0.055069	-2.2139	0.0268357	0.352594
Ophn1	1716.51	0.109007	0.0492211	2.21465	0.0267843	0.352594
Tram2	1522.18	-0.175646	0.079346	-2.21367	0.0268514	0.352594
Rasal2	3358.41	0.259548	0.117361	2.21154	0.0269982	0.353513
Srf	1308.8	-0.140755	0.0636319	-2.21201	0.0269659	0.353513
Ssx2ip	2165.48	-0.131121	0.0592844	-2.21172	0.0269857	0.353513
Fbxw7	833.801	0.127822	0.0578202	2.21068	0.0270582	0.354052
Gcn1l1	3775.97	-0.124153	0.056167	-2.21043	0.0270754	0.354052
Gm14418	36.93	0.29953	0.135591	2.20907	0.0271698	0.35505
Wwc1	3732.01	-0.106545	0.0482514	-2.20812	0.0272357	0.355675
Gypc	1340.69	0.254268	0.115192	2.20735	0.0272898	0.356144
Gm26877	2.76214	0.221494	0.100363	2.20692	0.0273195	0.356296
Ankrd13b	1345.59	0.231468	0.104897	2.20662	0.0273406	0.356335
Nkrf	257.916	0.235989	0.107012	2.20526	0.0274362	0.357343
Lect1	35084.5	-0.210296	0.0954072	-2.2042	0.0275105	0.358073
Lrrc41	1276.7	-0.138873	0.0630129	-2.20387	0.0275332	0.358132
Dock3	293.506	0.298501	0.135524	2.20256	0.0276255	0.359095
RP24-500I24.4	33.8596	0.30935	0.140497	2.20182	0.0276779	0.359539
Hist1h2bg	6.40243	-0.269801	0.122575	-2.20111	0.0277286	0.359959
Ptpn6	645.314	-0.16578	0.0753404	-2.20041	0.0277781	0.360363
2310022A10Rik	600.202	-0.155602	0.0707989	-2.1978	0.0279634	0.362289
Irf5	107.223	-0.256996	0.11692	-2.19805	0.0279452	0.362289
D030047H15Rik	21.0678	0.308763	0.140507	2.19749	0.0279855	0.362337
Ephb4	6445.09	-0.127341	0.0579728	-2.19656	0.0280516	0.362822
Mxra8	5271.68	-0.185672	0.0845329	-2.19645	0.0280599	0.362822
Tsku	564.095	-0.166421	0.0757841	-2.19599	0.0280928	0.363008
Slc12a6	5575.44	-0.140987	0.0642214	-2.19532	0.0281403	0.363384
Serpinh1	45485.3	-0.191775	0.0873668	-2.19505	0.0281597	0.363396
Oat	7998.92	-0.139257	0.0634561	-2.19454	0.0281969	0.363636
Arhgdib	710.789	-0.230025	0.104954	-2.19168	0.0284024	0.365351
B3gnt5	126.275	0.266658	0.12167	2.19166	0.0284042	0.365351
Fam107a	14830.5	-0.131918	0.0601842	-2.19191	0.0283863	0.365351
Mrpl9	1262.98	0.124078	0.0565978	2.19228	0.0283596	0.365351
Anxa11	595.338	-0.146798	0.0670169	-2.19046	0.0284911	0.365512
Osgepl1	246.838	0.208903	0.0953433	2.19107	0.028447	0.365512
Plod2	10181.4	-0.159018	0.0725928	-2.19054	0.0284849	0.365512
Sh3tc2	923.809	0.174371	0.0795989	2.19062	0.0284795	0.365512
Peli2	3228.86	0.230261	0.105146	2.18992	0.0285303	0.365776
St3gal1	1956.3	-0.157593	0.0720076	-2.18857	0.0286284	0.366794
Nxpe4	462.961	0.241395	0.110339	2.18776	0.0286872	0.367308
Gpc1	9082.9	-0.13411	0.0613282	-2.18675	0.0287605	0.367688
Inpp5f	1597.28	0.202631	0.0926493	2.18707	0.0287371	0.367688
Tmem147os	80.1855	0.242844	0.111061	2.18658	0.028773	0.367688
2700097O09Rik	267.773	0.249301	0.114087	2.18519	0.0288751	0.368753
Asb1	887.015	0.194666	0.0891106	2.18454	0.0289223	0.368907
Hist3h2a	356.858	0.249423	0.114191	2.18426	0.0289435	0.368907
Pde1b	549.365	-0.161093	0.073748	-2.18438	0.0289347	0.368907
Ninj1	2373.98	-0.187961	0.0861202	-2.18255	0.0290691	0.370269
Pdxk	4426.85	-0.103024	0.0472523	-2.18029	0.0292358	0.37215
RP24-503L4.4	10.5465	0.2774	0.12727	2.17962	0.0292858	0.372546
Lgals9	722.217	-0.201923	0.0926567	-2.17925	0.0293128	0.372648
Tecrl	3.28055	0.1815	0.0832964	2.17896	0.0293344	0.372681
Acsl6	275.42	0.299586	0.137558	2.1779	0.0294137	0.373188
Cyp4x1	13.2085	0.147465	0.0677173	2.17766	0.0294312	0.373188
Kcnh7	105.118	0.264142	0.121296	2.17767	0.029431	0.373188
Csf1	1241.6	-0.158917	0.0730024	-2.17687	0.0294904	0.373399
Lrpprc	1877.4	0.123504	0.0567398	2.17667	0.0295048	0.373399
Xlr3a	94.2411	0.296486	0.1362	2.17685	0.029492	0.373399
H2-Aa	63.0703	-0.301141	0.138366	-2.1764	0.0295252	0.373416
Rcan2	998.91	0.255732	0.117591	2.17475	0.0296486	0.374736
Actn2	24.3817	0.304013	0.139866	2.1736	0.029735	0.375344
RP23-427B4.2	94.9821	0.291803	0.134237	2.17379	0.0297207	0.375344
Gfap	87.428	-0.277356	0.12767	-2.17244	0.0298223	0.376205
E130307A14Rik	405.772	0.150393	0.0692411	2.17202	0.029854	0.376364
Slc41a3	2503.64	-0.199498	0.0918622	-2.17171	0.0298772	0.376415
C1s1	403.702	-0.17087	0.0787897	-2.16868	0.0301067	0.377611
Evc2	1818.23	-0.145165	0.0669216	-2.16919	0.0300685	0.377611
Gm17641	13.3532	0.288853	0.13316	2.16921	0.0300664	0.377611
Grm7	69.812	0.295209	0.136103	2.16901	0.0300822	0.377611
Pald1	2643.4	-0.105248	0.0485282	-2.1688	0.0300975	0.377611
Rfx2	357.359	-0.179377	0.0826589	-2.17008	0.0300006	0.377611
St14	2496.51	-0.151348	0.0697718	-2.16919	0.0300683	0.377611
Ccne1	114.804	-0.214545	0.0989429	-2.16837	0.0301307	0.377672
Klhl36	498.131	-0.124975	0.0576562	-2.16759	0.0301901	0.378175
Atn1	6069.87	-0.134781	0.0621893	-2.16726	0.0302147	0.378242
Rpn2	9957.68	-0.126301	0.0582875	-2.16686	0.0302456	0.378387
1810011O10Rik	492.594	0.28695	0.132443	2.1666	0.0302655	0.378396
Gm14848	4.3741	0.167079	0.0771976	2.16431	0.0304409	0.379639
Hmga2	86.2887	0.287212	0.13269	2.16454	0.0304232	0.379639
Mcam	3833.68	0.143203	0.0661738	2.16404	0.0304615	0.379639
Rab25	843.762	-0.193679	0.0894697	-2.16475	0.0304071	0.379639
Rsu1	2406.08	-0.103238	0.0477046	-2.1641	0.0304567	0.379639
Spn	16.9971	-0.290604	0.134315	-2.16359	0.0304956	0.379822
Ell2	1032.24	-0.175319	0.081058	-2.16289	0.0305497	0.379889
Gpr108	1831.37	-0.146471	0.0677236	-2.16277	0.0305589	0.379889
Itgb2	124.037	-0.303661	0.140373	-2.16325	0.0305219	0.379889
Ascc2	2695.2	-0.101195	0.0467973	-2.16242	0.030586	0.379985
Mir5119	4.78104	0.227311	0.105168	2.1614	0.0306643	0.380718
Ccnd1	3018.45	-0.223992	0.103673	-2.16056	0.0307296	0.381288
Kcnip1	50.4898	0.265149	0.122751	2.16005	0.0307685	0.381529
Gm16046	22.5197	-0.300413	0.139108	-2.15956	0.0308069	0.381765
Gfra2	277.211	0.261454	0.121087	2.15922	0.0308331	0.381849
Prelp	1418.05	-0.188846	0.0874781	-2.15878	0.0308676	0.382035
Agpat4	719.306	0.182772	0.0846765	2.15847	0.0308913	0.382088
Cep83	634.584	0.136543	0.0632935	2.1573	0.0309824	0.382733
Gpr17	19.5458	0.273714	0.126868	2.15748	0.0309686	0.382733
Msc	6.69759	0.254817	0.118159	2.15656	0.0310397	0.383199
Arhgef19	1614.28	-0.152391	0.0706994	-2.15548	0.031124	0.383746
Clip4	485.867	0.217004	0.100686	2.15525	0.0311425	0.383746
Smagp	561.132	-0.202134	0.093778	-2.15546	0.0311261	0.383746
Dpp4	2794.62	-0.219005	0.10169	-2.15366	0.0312669	0.385037
Ano4	431.818	0.209369	0.0972683	2.15249	0.0313586	0.385683
Rtn1	2191.8	0.257287	0.119523	2.15261	0.0313496	0.385683
Dsp	1871.71	-0.209434	0.0973335	-2.15172	0.0314194	0.38579
Mmp24	197.46	0.276016	0.128282	2.15163	0.0314262	0.38579
Ppp1r14c	193.7	0.278076	0.129222	2.15192	0.0314038	0.38579
Cyb5b	5155.55	-0.128532	0.0597513	-2.15111	0.0314677	0.386058
4930597O21Rik	3.30985	-0.222341	0.103444	-2.14938	0.0316046	0.387255
Tvp23b	1801.42	-0.198491	0.0923376	-2.14962	0.0315851	0.387255
Chil1	679.147	-0.173988	0.0809795	-2.14854	0.0316706	0.387822
Sgcb	1189.9	0.150631	0.0701651	2.14681	0.0318084	0.389266
Gm12940	577.112	0.283284	0.132087	2.14467	0.0319789	0.39111
Myl1	76.0005	0.176546	0.0823795	2.14308	0.032107	0.392432
Miat	748.076	0.294594	0.13753	2.14203	0.0321908	0.393212
Notum	1993.39	-0.210291	0.0982264	-2.14088	0.0322835	0.3941
Hoxd8	17.0415	-0.300663	0.140512	-2.13977	0.0323737	0.39471
Scamp5	3191.86	0.195093	0.0911672	2.13994	0.0323593	0.39471
Pcbd1	156.135	0.243303	0.113733	2.13924	0.0324158	0.394979
Aqp1	10241.9	-0.199702	0.0933948	-2.13826	0.0324955	0.395497
Lppr1	13.2873	0.290215	0.135727	2.13822	0.0324986	0.395497
Hfe	754.143	-0.182237	0.0852382	-2.13797	0.0325192	0.395502
Axdnd1	6.85342	0.261619	0.122399	2.13743	0.0325634	0.395795
Itgb3	866.019	0.267803	0.125307	2.13717	0.0325842	0.395803
Nucb1	10068.4	-0.150663	0.0705391	-2.13589	0.0326887	0.396828
Gm14327	20.6652	0.29994	0.140451	2.13554	0.0327166	0.396921
Tmem176a	1811.77	-0.158194	0.0740913	-2.13513	0.0327507	0.39709
Krt8	1229.48	-0.208169	0.097529	-2.13443	0.0328078	0.397292
Megf11	142.244	0.267745	0.125439	2.13446	0.0328049	0.397292
Pkp3	856.65	-0.156147	0.0732161	-2.13268	0.0329509	0.39859
Trim13	752.185	0.172712	0.0809858	2.13262	0.0329556	0.39859
Crlf1	33.6004	-0.291554	0.136732	-2.1323	0.0329822	0.398666
Tubb2a	2506.66	0.250955	0.117751	2.13123	0.03307	0.399483
A730011C13Rik	55.0135	0.297505	0.139632	2.13064	0.0331192	0.399519
Fam117a	958.465	-0.164796	0.0773388	-2.13083	0.0331028	0.399519
Hic1	434.298	-0.222332	0.104359	-2.13046	0.033134	0.399519
Iqck	125.26	-0.221535	0.104033	-2.12946	0.0332159	0.400165
Lhfpl3	40.2806	0.180862	0.0849588	2.12882	0.033269	0.400165
Pdzrn4	213.806	-0.240205	0.11281	-2.1293	0.0332298	0.400165
Rab7b	361.223	0.214236	0.100636	2.12883	0.0332683	0.400165
Gm10086	16.8809	-0.28402	0.133447	-2.12834	0.0333093	0.400404
2410004P03Rik	7.76755	-0.277555	0.130546	-2.12611	0.0334939	0.400684
3930402G23Rik	16.9534	-0.298379	0.140283	-2.12698	0.0334218	0.400684
Abhd3	179.021	0.256017	0.120493	2.12474	0.033608	0.400684
B130024G19Rik	215.159	0.259363	0.122106	2.12408	0.0336637	0.400684
Clec7a	34.2973	-0.279317	0.131516	-2.12383	0.0336846	0.400684
Dusp27	77.7619	0.245736	0.11561	2.12555	0.0335405	0.400684
Eif5a2	1765.55	0.241331	0.113545	2.12543	0.0335509	0.400684
Epha1	935.551	-0.133303	0.0627685	-2.12372	0.0336933	0.400684
Exoc3l4	126.725	-0.240053	0.11284	-2.12737	0.0333893	0.400684
Fra10ac1	304.677	0.190699	0.0897918	2.12379	0.0336878	0.400684
Gm2061	37.6054	0.290831	0.136946	2.12369	0.0336958	0.400684
Kcns1	199.295	0.285388	0.134297	2.12505	0.0335825	0.400684
Lmod1	579.68	-0.216766	0.101966	-2.12586	0.0335147	0.400684
Mtmr2	3354.14	0.128623	0.060569	2.12357	0.033706	0.400684
Pcdha2	9.68894	0.204811	0.096435	2.12383	0.0336845	0.400684
RP24-328P2.5	202.508	0.232219	0.109268	2.12523	0.0335673	0.400684
Rhbdf2	353.863	0.28602	0.13446	2.12718	0.0334049	0.400684
Shisa6	52.9812	0.287776	0.135526	2.12341	0.0337199	0.400684
Zfp2	461.528	0.162905	0.0765808	2.12723	0.0334011	0.400684
Mss51	49.0737	0.283289	0.133458	2.12269	0.0337797	0.401152
Lrrc18	36.3254	0.287172	0.135323	2.12212	0.0338279	0.401482
Fosb	35.0113	-0.298084	0.140512	-2.12141	0.0338876	0.401947
Atp6ap1	10011.2	-0.106062	0.0500203	-2.12038	0.0339743	0.40249
Tmem109	2098.18	-0.152859	0.0720877	-2.12046	0.0339673	0.40249
Plscr2	1414.58	-0.195462	0.0922088	-2.11978	0.0340245	0.402841
RP23-403P24.5	18.904	0.297814	0.140519	2.11938	0.0340583	0.403
Mrc1	3604.1	-0.204967	0.0967343	-2.11887	0.0341017	0.40327
Elmo2	3847.39	-0.137131	0.0647375	-2.11827	0.0341522	0.403624
Cdh5	3622.52	-0.149432	0.0706354	-2.11554	0.0343839	0.405776
Dab2ip	4637.24	-0.123003	0.0581424	-2.11556	0.0343827	0.405776
Plau	126.117	-0.28544	0.134935	-2.1154	0.0343962	0.405776
RP23-477L20.1	3.57877	-0.215612	0.101993	-2.11399	0.0345159	0.406943
Dhx37	740.044	-0.160196	0.0757883	-2.11373	0.034538	0.40696
Haus6	517.453	0.161225	0.0763149	2.11263	0.0346328	0.407833
Arhgef5	2001.58	-0.120186	0.0569156	-2.11165	0.0347166	0.408178
BC106179	26.0996	0.292886	0.138706	2.11156	0.0347244	0.408178
Mthfsl	128.522	0.212824	0.10079	2.11157	0.0347236	0.408178
Fbxo2	21063.8	-0.233242	0.110497	-2.11085	0.0347852	0.408366
Gm16334	7.70682	0.220671	0.104552	2.11065	0.0348028	0.408366
Gpr45	105.067	-0.245807	0.116451	-2.11082	0.0347876	0.408366
2510039O18Rik	2635.87	-0.149537	0.0708858	-2.10954	0.0348976	0.408797
Cald1	13937.4	-0.180899	0.0857741	-2.10902	0.034943	0.408797
Emilin3	2449.61	0.190834	0.0904659	2.10946	0.0349048	0.408797
Fam135b	6.91005	0.256455	0.121587	2.10923	0.0349249	0.408797
Itgal	152.522	-0.270512	0.128265	-2.10901	0.0349434	0.408797
Gdpd5	4173.45	-0.153083	0.0726362	-2.10753	0.0350715	0.409806
RP23-93F11.2	3.48572	0.234497	0.111262	2.10761	0.0350648	0.409806
Kif3a	1706.51	0.146937	0.0697434	2.10683	0.0351325	0.409963
Nsf	1916.78	0.168585	0.080017	2.10686	0.0351295	0.409963
Ppp2r2d	1374.04	0.119084	0.0565406	2.10617	0.0351892	0.409963
Ptprc	262.23	-0.251147	0.119242	-2.10619	0.0351881	0.409963
Tspan17	1004.93	0.231012	0.109677	2.10629	0.0351794	0.409963
A530058N18Rik	7.00093	0.191023	0.09072	2.10563	0.0352362	0.410268
Angpt4	51.6094	-0.295083	0.140183	-2.10498	0.0352932	0.410449
Gm28530	48.8482	0.116213	0.0552088	2.10497	0.0352935	0.410449
Anpep	2008.26	-0.153459	0.0729331	-2.10411	0.0353685	0.410592
Fbxl2	208.455	0.264054	0.12549	2.10418	0.0353624	0.410592
Slfn2	95.6049	-0.239882	0.114005	-2.10413	0.0353667	0.410592
Rpl3-ps1	902.472	-0.17044	0.0810348	-2.10329	0.0354402	0.411182
Slc25a21	8.4983	-0.259098	0.123241	-2.10237	0.0355211	0.411877
Fgfr4	5232.84	-0.16118	0.0767073	-2.10123	0.0356205	0.412108
Kcnq5	41.7419	0.294832	0.140304	2.10138	0.035608	0.412108
Mapk14	2782.93	-0.101578	0.0483269	-2.10188	0.0355634	0.412108
Ppm1l	2268.15	0.217698	0.103608	2.10118	0.0356249	0.412108
Nxn	1628.9	-0.157445	0.0749486	-2.1007	0.0356673	0.412356
Adgra2	7784.14	-0.121487	0.0578609	-2.09964	0.0357603	0.412702
Ap3d1	6489.13	-0.0913472	0.0435029	-2.0998	0.0357467	0.412702
Gm15083	10.6708	-0.266289	0.126812	-2.09987	0.0357403	0.412702
Srgap1	1377.51	0.249123	0.118708	2.09861	0.0358509	0.413505
Upk2	53.1231	-0.274876	0.131023	-2.09792	0.0359121	0.413969
G530011O06Rik	58.5789	-0.265567	0.126668	-2.09656	0.0360321	0.415109
Dmpk	1253.4	-0.153291	0.0731372	-2.09594	0.0360876	0.415358
Myh13	29.618	0.294422	0.140479	2.09584	0.0360961	0.415358
Pcolce	2374.53	-0.170319	0.0812778	-2.09551	0.0361253	0.415452
Cyp2j6	2296.1	0.203498	0.0971761	2.09412	0.0362492	0.416633
9030612E09Rik	135.91	0.23263	0.111101	2.09385	0.0362736	0.416649
Adap1	467.156	0.277275	0.132441	2.09358	0.0362972	0.416649
Gm10548	44.6818	-0.269625	0.128798	-2.09339	0.0363142	0.416649
Prpf39	1645.54	0.251163	0.119997	2.09309	0.0363416	0.416719
AU018091	7.56154	-0.269938	0.129024	-2.09216	0.0364244	0.417129
Relt	143.6	-0.217292	0.103869	-2.09197	0.0364409	0.417129
Sf3a1	3843.61	-0.0971116	0.0464191	-2.09206	0.0364331	0.417129
Gm14322	31.0403	0.289496	0.138426	2.09134	0.0364979	0.417297
Usp30	1557.73	-0.0927715	0.04436	-2.09133	0.0364981	0.417297
AI467606	154.54	-0.238356	0.11402	-2.09048	0.0365747	0.417693
Fkbp9	30294.3	-0.128579	0.0615139	-2.09024	0.0365964	0.417693
Grid1	892.896	-0.158044	0.0756106	-2.09024	0.0365962	0.417693
RP23-477O15.1	10.2265	-0.261426	0.125105	-2.08965	0.0366491	0.418051
Gabre	114.043	0.261188	0.125032	2.08896	0.0367111	0.418516
Rrad	112.042	-0.253735	0.121498	-2.0884	0.0367619	0.418851
St6galnac4	635.698	-0.153127	0.073333	-2.0881	0.036789	0.418917
Thbs4	42.6887	-0.290097	0.138988	-2.08721	0.0368695	0.41959
Leng1	274.257	-0.193038	0.092522	-2.0864	0.036942	0.420173
Mff	3652.69	0.117617	0.0563848	2.08597	0.036981	0.420373
Tead1	5887.93	0.229362	0.109977	2.08554	0.0370202	0.420576
Fbxw10	133.051	-0.214792	0.103017	-2.08502	0.0370671	0.420865
Tmem161b	441.533	0.189229	0.0907925	2.08419	0.0371431	0.421485
Col6a5	13.7419	-0.282884	0.135752	-2.08383	0.0371753	0.421606
Dhcr7	1026.82	0.132851	0.0637732	2.08318	0.0372349	0.421874
Slc46a3	368.651	-0.193211	0.0927516	-2.0831	0.0372419	0.421874
Col12a1	6920.12	-0.255596	0.12283	-2.0809	0.0374435	0.422104
Elmo3	752.881	-0.145952	0.0701371	-2.08095	0.0374388	0.422104
Fdps	89.8445	0.233511	0.112236	2.08053	0.0374769	0.422104
Galnt12	73.8594	-0.244864	0.117691	-2.08058	0.0374727	0.422104
Gm4524	11.8998	-0.276516	0.132799	-2.08221	0.0373234	0.422104
Itgb1bp2	5.14508	0.233635	0.112243	2.08151	0.0373877	0.422104
Kcng4	80.2659	-0.254651	0.122341	-2.08149	0.0373891	0.422104
Mms22l	208.719	0.171899	0.0825598	2.08212	0.0373319	0.422104
Mt2	157.728	0.292533	0.140517	2.08184	0.037357	0.422104
Srd5a1	711.24	0.132227	0.0635258	2.08147	0.0373912	0.422104
D630045J12Rik	1399.07	-0.162972	0.0783426	-2.08024	0.0375034	0.422161
Fgd1	1260.41	-0.167163	0.0803912	-2.07937	0.0375831	0.422815
AI838599	40.8588	-0.273758	0.131699	-2.07866	0.0376484	0.423065
Mgrn1	5615.89	-0.137317	0.0660594	-2.07869	0.0376459	0.423065
Flnc	1587.68	-0.131352	0.0632112	-2.078	0.0377098	0.423449
Qrsl1	432.232	0.134628	0.0647927	2.07782	0.0377256	0.423449
Ifih1	227.927	-0.266728	0.128395	-2.07741	0.037764	0.423638
Dcun1d1	853.024	0.188887	0.0909567	2.07667	0.0378317	0.424155
Gm15513	25.3322	0.275048	0.132478	2.07618	0.0378769	0.424229
Slc25a27	630.808	0.219242	0.105613	2.0759	0.037903	0.424229
Syvn1	2268.85	-0.124374	0.0599109	-2.07598	0.0378958	0.424229
Ccdc53	1326.46	-0.162295	0.0782288	-2.07463	0.0380213	0.425194
Elac1	696.794	0.159135	0.0767101	2.0745	0.0380325	0.425194
Hdac1	2476.19	-0.121051	0.0583778	-2.07357	0.0381189	0.425676
Sall3	706.316	0.22408	0.108061	2.07364	0.0381126	0.425676
Cdk5rap1	312.615	-0.257369	0.124224	-2.07182	0.0382821	0.427255
Ccdc37	46.132	0.278171	0.134332	2.07077	0.0383802	0.427864
Epha5	1342.36	0.237356	0.114619	2.07083	0.0383747	0.427864
Atp6v0a2	2959.12	-0.149406	0.0721735	-2.07009	0.0384439	0.428331
Myoc	163.655	-0.287101	0.138776	-2.06881	0.0385639	0.429425
9430041J12Rik	41.1685	0.282316	0.136547	2.06753	0.0386838	0.430162
Bnc1	22.637	0.285863	0.138241	2.06785	0.0386537	0.430162
Inpp5b	1317.75	-0.138541	0.0670118	-2.06741	0.0386957	0.430162
1500015A07Rik	81.0878	0.255349	0.123566	2.0665	0.0387813	0.430622
Gm15751	100.899	0.262224	0.126921	2.06605	0.0388241	0.430622
Krt80	95.629	-0.27096	0.131133	-2.06629	0.0388009	0.430622
Sp140	47.3051	0.284562	0.137733	2.06604	0.0388248	0.430622
0610040J01Rik	449.85	-0.175827	0.0851136	-2.06579	0.0388481	0.430638
Lysmd1	85.874	0.225586	0.109248	2.06489	0.038933	0.431336
4930469K13Rik	3.8962	0.19601	0.0949552	2.06424	0.0389951	0.431537
Magi2	618.032	0.192894	0.0934406	2.06435	0.0389849	0.431537
Frrs1l	173.993	0.273714	0.132671	2.06311	0.039102	0.432233
Nipa1	350.312	0.22513	0.109117	2.0632	0.0390937	0.432233
Bhmt2	85.7748	-0.248815	0.120653	-2.06224	0.039185	0.432664
Ddo	185.982	-0.213168	0.103364	-2.0623	0.0391789	0.432664
Asb10	19.6203	-0.289499	0.140429	-2.06153	0.0392526	0.433167
Catsperg1	49.4776	0.277364	0.134569	2.06113	0.0392903	0.43334
A630052C17Rik	151.64	0.227308	0.110308	2.06067	0.0393348	0.433587
Hs2st1	4005.85	0.127775	0.0620448	2.0594	0.0394563	0.433953
Napg	969.661	0.177174	0.0860163	2.05977	0.0394203	0.433953
Pdgfrl	5389.47	-0.177136	0.0860098	-2.05949	0.039447	0.433953
Xlr3b	166.687	0.262033	0.127225	2.05961	0.0394363	0.433953
Fbxo10	1693.68	-0.113401	0.0550853	-2.05865	0.0395282	0.434501
D430013B06Rik	14.6138	0.268442	0.13051	2.05688	0.0396982	0.436126
Prrt1	143.789	-0.247476	0.120331	-2.05662	0.0397225	0.436148
Slc29a1	4768.29	-0.161625	0.0786046	-2.05618	0.0397655	0.436377
Muc1	33.1516	0.288667	0.140415	2.05581	0.0398005	0.436517
Rnh1	3517.68	-0.121746	0.0592279	-2.05556	0.0398251	0.436543
Lrp10	6733.18	-0.164039	0.0798174	-2.05518	0.0398619	0.436704
Mir7-1	11.9636	0.283854	0.138159	2.05454	0.0399231	0.43713
Gm16794	35.0156	0.288478	0.140469	2.05368	0.0400068	0.437461
Gm9843	65.6043	-0.270205	0.131575	-2.05361	0.040013	0.437461
Ly75	186.796	-0.266454	0.129769	-2.0533	0.0400438	0.437461
Pld2	2303.2	-0.121298	0.059072	-2.0534	0.0400342	0.437461
Ssc4d	1191.94	-0.195181	0.0950671	-2.05308	0.0400646	0.437461
Fcer1g	343.793	-0.214837	0.104692	-2.05208	0.0401623	0.438284
Pcolce2	2531.25	-0.208739	0.101775	-2.05098	0.0402688	0.438716
RP23-151C5.3	3.91097	0.217815	0.106198	2.05103	0.0402645	0.438716
Tvp23a	140.854	0.245669	0.119765	2.05126	0.0402416	0.438716
Gpr83	177.299	0.242162	0.118096	2.05054	0.0403115	0.438938
2010107G23Rik	246.58	-0.191308	0.093343	-2.04952	0.0404111	0.439779
Pcdha4	19.4664	0.263621	0.128651	2.04912	0.0404505	0.439963
1110007C09Rik	910.904	-0.158179	0.0772816	-2.04679	0.0406787	0.441629
1700040L02Rik	246.402	-0.2133	0.104197	-2.04708	0.0406503	0.441629
4833439L19Rik	6495.27	-0.081062	0.0396343	-2.04525	0.0408304	0.441629
Ap5b1	280.369	-0.181775	0.0888126	-2.04672	0.0406854	0.441629
Cpz	9088.25	-0.217618	0.106356	-2.04613	0.0407433	0.441629
Gpr150	4.02821	0.212441	0.103871	2.04523	0.0408318	0.441629
Gtf3c1	8806.4	-0.110352	0.0539248	-2.04641	0.0407165	0.441629
Kcns2	14.1652	0.278089	0.13595	2.04552	0.0408033	0.441629
Nap1l4	5173.54	-0.120959	0.0591275	-2.04573	0.0407827	0.441629
R3hdml	8.03564	-0.265809	0.129977	-2.04504	0.0408508	0.441629
Syt13	263.817	-0.23639	0.11553	-2.04613	0.0407437	0.441629
Gm15640	11.3673	0.258781	0.126556	2.0448	0.0408751	0.441648
Fermt3	245.232	-0.223673	0.109412	-2.04432	0.0409222	0.441865
Hsf1	1075.7	-0.153656	0.0751693	-2.04414	0.04094	0.441865
Snx3	3579.42	-0.158339	0.0774931	-2.04326	0.0410262	0.442552
Alpl	1555.55	-0.282737	0.138486	-2.04163	0.041188	0.444053
Chst9	154.787	-0.206252	0.101043	-2.04123	0.0412279	0.44424
Ctsa	6915.61	-0.132392	0.0648813	-2.04053	0.0412976	0.444595
Itpripl1	433.308	0.142592	0.0698827	2.04044	0.0413062	0.444595
Gm20627	9.1976	-0.262105	0.128504	-2.03966	0.041384	0.444946
RP23-307I19.1	29.8215	0.279503	0.137029	2.03974	0.0413763	0.444946
Adcy3	614.031	-0.151058	0.0740703	-2.03938	0.0414121	0.445005
1810055G02Rik	1358.93	-0.131049	0.0642871	-2.03849	0.0415005	0.445606
Slfn9	182.869	-0.202962	0.0995725	-2.03833	0.0415169	0.445606
Zfp276	798.814	0.191968	0.0941877	2.03814	0.041536	0.445606
Cx3cr1	1961.58	-0.179584	0.0881527	-2.0372	0.0416303	0.446373
Cst3	15663.5	-0.20045	0.0984688	-2.03567	0.0417832	0.447769
Gm4211	57.2228	0.285823	0.140449	2.03507	0.0418439	0.447857
Sema3g	576.565	0.225113	0.110606	2.03528	0.0418229	0.447857
Trim47	499.613	-0.187813	0.0922954	-2.03491	0.0418598	0.447857
Apba2	354.024	0.201889	0.0992468	2.03421	0.0419302	0.448268
Caskin1	1199.42	0.183701	0.0903119	2.03408	0.0419439	0.448268
Notch3	2080.26	-0.175995	0.0865921	-2.03246	0.0421074	0.449527
Ppap2a	1145.76	0.159994	0.0787132	2.03262	0.0420907	0.449527
Rhoj	2978.41	-0.150286	0.0739626	-2.03192	0.042162	0.449865
4933407K13Rik	212.856	0.260085	0.128057	2.03102	0.0422529	0.45033
Bspry	1132.33	-0.173335	0.0853528	-2.03081	0.0422743	0.45033
Kcnmb4	30.7191	0.277042	0.136414	2.03089	0.0422665	0.45033
Itih5	43764.9	0.205774	0.101344	2.03045	0.0423109	0.450476
Csnk1g3	2200.2	0.13936	0.0686432	2.03021	0.0423351	0.450489
E030037K01Rik	3.80872	0.219059	0.107925	2.02975	0.0423824	0.450562
Olfml1	1637.33	-0.206271	0.101627	-2.02969	0.0423877	0.450562
Mknk2	4996.7	-0.111195	0.0548107	-2.0287	0.0424886	0.45139
Lxn	786.107	-0.206665	0.101888	-2.02835	0.0425247	0.451529
RP23-164N7.3	66.886	0.284997	0.140524	2.0281	0.0425497	0.45155
Rps19-ps7	11.581	-0.260836	0.128661	-2.02732	0.0426296	0.452154
Cdk2ap2	870.747	-0.187239	0.0924191	-2.02598	0.0427669	0.45306
Coro2a	156.1	0.283915	0.140211	2.02491	0.0428764	0.45306
Egf	1155.04	-0.21557	0.106416	-2.02572	0.0427934	0.45306
Gm1113	33.4087	-0.283382	0.139917	-2.02536	0.0428301	0.45306
Sesn2	563.072	-0.169482	0.0836825	-2.0253	0.0428369	0.45306
Smtn	1809.91	0.238012	0.117532	2.02509	0.0428586	0.45306
Tm4sf4	3.06469	0.194199	0.0958484	2.0261	0.0427543	0.45306
9530068E07Rik	12748.2	-0.0947443	0.0467983	-2.02452	0.0429163	0.453239
C5ar1	122.293	-0.250854	0.124189	-2.01994	0.0433901	0.457505
Nap1l3	292.046	0.238183	0.117898	2.02024	0.0433583	0.457505
Rassf9	349.684	-0.243895	0.120733	-2.02011	0.0433716	0.457505
Lars2	17384.6	-0.257111	0.127345	-2.01901	0.0434863	0.458273
C1ra	151.896	-0.217272	0.107627	-2.01875	0.0435135	0.458315
Tcf7	2029.38	-0.126189	0.0625234	-2.01827	0.0435631	0.458591
RP23-148G12.2	3.78739	0.221675	0.109983	2.01555	0.0438474	0.461337
Ap1b1	5103.45	-0.0980879	0.0486789	-2.015	0.0439047	0.461692
Ahdc1	3133.41	-0.12987	0.0644966	-2.0136	0.0440515	0.462776
Emilin1	4104.03	-0.193619	0.09616	-2.01351	0.0440615	0.462776
Snhg14	297.501	0.271272	0.134737	2.01334	0.0440784	0.462776
Comp	72.3694	-0.281498	0.139878	-2.01245	0.0441727	0.463473
Mospd3	1028.76	-0.192133	0.095481	-2.01227	0.0441919	0.463473
Nos3	207.643	-0.204683	0.101782	-2.011	0.0443257	0.464628
Gm23458	7.11067	0.249085	0.123882	2.01067	0.0443605	0.464745
Calcoco2	4.85063	0.221882	0.1105	2.00799	0.0446446	0.466132
Colq	18.7078	0.247374	0.123175	2.00831	0.0446103	0.466132
Degs2	343.895	-0.200995	0.100106	-2.00783	0.0446614	0.466132
Gm15541	18.7246	0.260747	0.129817	2.00856	0.0445833	0.466132
Gm26549	53.2732	0.251822	0.125433	2.00763	0.0446826	0.466132
Stac	733.339	-0.170662	0.0849909	-2.008	0.0446428	0.466132
Usp3	1440.09	0.114932	0.0572118	2.00889	0.044549	0.466132
Zfp36l1	2112.29	-0.138509	0.0689461	-2.00894	0.0445432	0.466132
Robo4	702.393	-0.166678	0.0830365	-2.00729	0.0447188	0.466261
Rab3d	610.955	0.236411	0.117862	2.00582	0.044875	0.467643
Ampd2	1934.18	-0.129775	0.064743	-2.00446	0.0450213	0.467679
Dse	3497.48	-0.155939	0.0777871	-2.00469	0.0449967	0.467679
Fam110b	968.066	-0.135084	0.0673642	-2.00527	0.0449337	0.467679
Hyal1	496.659	-0.169038	0.0843114	-2.00493	0.0449708	0.467679
RP23-63A19.1	9.6735	0.265137	0.132249	2.00484	0.0449803	0.467679
Tdrp	1885	-0.130524	0.0651117	-2.00461	0.0450048	0.467679
Cherp	1765.2	-0.104908	0.0524117	-2.00162	0.0453258	0.470345
Chst7	455.904	-0.225689	0.11275	-2.00168	0.0453193	0.470345
Zfp946	375.069	0.220389	0.110118	2.00138	0.0453515	0.470363
Hba-a1	4186.82	-0.26092	0.130423	-2.00057	0.045439	0.470646
Rundc1	1343.62	-0.124518	0.0622375	-2.0007	0.045425	0.470646
Sntg1	3.43521	0.16721	0.0835858	2.00046	0.0454506	0.470646
Ramp1	118.981	-0.255776	0.12789	-1.99997	0.0455036	0.470946
Cemip	9666.14	-0.213651	0.106857	-1.99942	0.0455631	0.471314
Gm20492	33.4961	0.270262	0.135232	1.99851	0.0456613	0.471826
Hps1	516.75	-0.136733	0.0684158	-1.99856	0.0456564	0.471826
Klhl25	943.451	-0.180296	0.0902248	-1.9983	0.0456846	0.471826
1700019L03Rik	29.0022	0.274796	0.137676	1.99596	0.0459379	0.472341
Edil3	597.371	0.277687	0.139093	1.99641	0.0458898	0.472341
Isg20	36.6077	-0.280445	0.140479	-1.99634	0.0458966	0.472341
Jade3	347.854	-0.20531	0.102812	-1.99694	0.0458312	0.472341
Negr1	1626.36	0.185734	0.0930311	1.99647	0.045883	0.472341
Pfkfb1	39.1636	0.265518	0.132932	1.9974	0.045782	0.472341
Piezo1	2684.3	-0.174464	0.0873546	-1.9972	0.0458039	0.472341
Plekhg6	320.71	-0.154713	0.0775419	-1.99522	0.0460187	0.472341
Ppp1r17	98.714	-0.278109	0.139378	-1.99536	0.0460041	0.472341
Prtn3	25.4123	0.278393	0.139533	1.99518	0.0460229	0.472341
Sv2c	489.163	0.239002	0.119778	1.99537	0.0460021	0.472341
Ttll11	88.2764	0.251449	0.126006	1.99554	0.0459844	0.472341
Slc5a7	71.2214	0.273803	0.137252	1.9949	0.0460542	0.472416
Slc1a3	6879.65	-0.175994	0.0882425	-1.99443	0.0461048	0.472442
Unc80	563.802	0.268109	0.134426	1.99447	0.0461002	0.472442
Angptl1	841.609	-0.219957	0.110344	-1.99336	0.0462217	0.47285
Olfr1372-ps1	98.0168	0.247083	0.123964	1.99319	0.0462408	0.47285
Rnf141	1444.07	0.13841	0.0694347	1.99339	0.0462186	0.47285
Tpcn1	6654.49	-0.124693	0.062546	-1.99362	0.0461934	0.47285
Rarg	2868.93	-0.141287	0.070933	-1.99184	0.0463883	0.473864
Zfp385b	262.616	0.203789	0.102308	1.99191	0.0463805	0.473864
Abhd12	8532.69	-0.196988	0.098948	-1.99083	0.0465	0.474101
Myo1g	36.0656	-0.279547	0.140399	-1.9911	0.0464703	0.474101
Ptbp1	7246.37	-0.095534	0.0480047	-1.9901	0.0465803	0.474101
Slc45a4	2300.5	-0.123752	0.0621797	-1.99022	0.0465663	0.474101
Tmem104	1144.16	-0.13929	0.0699882	-1.9902	0.0465693	0.474101
Tmem132a	1840.98	-0.118525	0.0595461	-1.99048	0.0465377	0.474101
Tmprss2	1278.82	-0.149148	0.0748999	-1.9913	0.0464479	0.474101
Fndc7	723.07	-0.196669	0.0988455	-1.98966	0.0466287	0.474348
Chic1	631.661	0.224384	0.112795	1.9893	0.0466678	0.4745
2810006K23Rik	537.107	-0.192988	0.0971158	-1.98719	0.0469011	0.474618
4632404H12Rik	227.09	0.209985	0.105834	1.9841	0.0472446	0.474618
Antxr1	11718.8	-0.135867	0.0684345	-1.98535	0.0471053	0.474618
Chodl	30.5594	0.248922	0.125324	1.98623	0.0470083	0.474618
Cntln	1080.73	0.128459	0.0647625	1.98354	0.0473072	0.474618
Cox4i2	186.607	-0.200892	0.101162	-1.98584	0.0470514	0.474618
Cpm	6420.2	-0.162613	0.081963	-1.98398	0.0472579	0.474618
Cthrc1	5083.09	-0.214598	0.107985	-1.98729	0.0468905	0.474618
Gm16982	12.4867	0.266174	0.133967	1.98687	0.0469373	0.474618
Gm26744	12.841	0.273327	0.13754	1.98725	0.0468952	0.474618
Gm9754	17.6845	0.278865	0.140222	1.98873	0.0467306	0.474618
Isl2	220.723	0.267884	0.134771	1.98771	0.0468443	0.474618
Kcnh6	188.519	0.258013	0.130058	1.98383	0.0472753	0.474618
Lama3	246.938	-0.227841	0.114806	-1.98457	0.0471928	0.474618
Lgalsl	2117.46	0.177425	0.0892818	1.98724	0.0468957	0.474618
Ly6h	195.961	-0.274539	0.138266	-1.98559	0.0470792	0.474618
Mfng	407.167	-0.14151	0.0712697	-1.98556	0.0470826	0.474618
Mfsd12	791.583	-0.177614	0.0894158	-1.98638	0.0469912	0.474618
Os9	7759.16	-0.13725	0.069181	-1.98393	0.0472636	0.474618
Porcn	556.2	0.157285	0.0790981	1.98849	0.0467581	0.474618
Ppp1r7	1571.54	0.102984	0.0519161	1.98365	0.0472944	0.474618
Tbc1d30	278.969	-0.213843	0.107772	-1.98421	0.0472325	0.474618
Tbxas1	149.896	-0.201483	0.101304	-1.9889	0.0467118	0.474618
Trim37	2061.14	0.148273	0.0746664	1.9858	0.0470554	0.474618
Xkr6	228.823	0.154054	0.0775144	1.98742	0.0468755	0.474618
Zfp191	2908.36	0.134388	0.0677022	1.98498	0.0471464	0.474618
4632428N05Rik	1869.01	-0.123831	0.0624596	-1.98258	0.0474139	0.474961
RP24-372J15.5	22.4879	0.273144	0.13777	1.98261	0.0474114	0.474961
Tapbp	4085.2	-0.174574	0.0880467	-1.98274	0.0473963	0.474961
Gm15427	98.7045	-0.248359	0.125292	-1.98224	0.0474519	0.4751
Gm12655	21.4322	0.276783	0.139658	1.98187	0.0474936	0.475274
5430400D12Rik	14.3787	0.275969	0.139296	1.98117	0.0475727	0.475824
Ptrf	6350.63	-0.140439	0.0709013	-1.98077	0.0476166	0.476021
Qk	8530.79	0.223961	0.113081	1.98053	0.0476444	0.476056
1810012K16Rik	10.5669	0.264947	0.134049	1.97649	0.0480999	0.476489
A330093E20Rik	11.176	0.264666	0.133795	1.97815	0.047912	0.476489
C1qtnf6	4713.82	-0.178482	0.0902966	-1.97662	0.0480843	0.476489
Dnal4	954.778	-0.136124	0.0687634	-1.97959	0.0477491	0.476489
Gm17195	13.1966	0.270464	0.136747	1.97784	0.0479467	0.476489
Gorasp1	1173.86	-0.141432	0.0715388	-1.977	0.0480415	0.476489
Impa2	407.443	-0.166282	0.0841263	-1.97657	0.04809	0.476489
Inpp4a	850.694	0.176416	0.0892013	1.97773	0.0479587	0.476489
Lbh	4364.24	-0.100815	0.0509274	-1.97958	0.0477503	0.476489
Mamld1	660.229	0.136682	0.0690933	1.97822	0.0479036	0.476489
Plxna4	1845.68	0.247124	0.124887	1.97878	0.0478403	0.476489
Prepl	1927.64	0.208854	0.105622	1.97738	0.0479987	0.476489
Slc1a6	30.2536	0.275838	0.139502	1.9773	0.0480077	0.476489
Slco4a1	21.7889	0.276009	0.139596	1.9772	0.0480185	0.476489
Ttc27	635.444	0.141207	0.071402	1.97764	0.0479696	0.476489
Zfp651	10288.6	-0.11094	0.0561226	-1.97675	0.0480695	0.476489
Zfp948	193.467	0.207127	0.104788	1.97662	0.0480843	0.476489
Gm14586	16.9584	-0.276288	0.139826	-1.97594	0.048162	0.476765
Gm28515	6.99399	0.231746	0.117292	1.97581	0.0481762	0.476765
Hoxa1	8.06433	0.248335	0.125712	1.97543	0.0482196	0.476954
Msmo1	1290.07	0.145953	0.0739088	1.97477	0.048294	0.47697
Timp2	31841.4	-0.0807949	0.0409102	-1.97493	0.048276	0.47697
Tubb2b	1960.34	0.251326	0.127264	1.97484	0.0482863	0.47697
Zp1	2.9901	-0.179882	0.0911036	-1.97448	0.0483274	0.47706
Rtbdn	4.96347	0.212696	0.107772	1.97356	0.0484314	0.477847
Cntnap2	1025.31	0.235308	0.119253	1.97319	0.0484742	0.477924
Vill	474.89	-0.273631	0.138683	-1.97307	0.0484879	0.477924
Zfp101	638.594	0.203965	0.103395	1.97268	0.0485318	0.478118
Cat	5858.14	-0.0994282	0.0504125	-1.97229	0.0485764	0.478194
Mettl25	266.506	0.152905	0.0775392	1.97197	0.0486126	0.478194
Rnpc3	690.431	0.21519	0.109124	1.97198	0.0486124	0.478194
[truncated: 26,688 more rows]
